# Supplementary material for: Multiomic Profiling Reveals the Regulation of Many Immune-Related Genes by PU.1 in Porcine Alveolar Macrophages
Source: Animals (Basel). 2026 Apr 5;16(7):1116. doi: 10.3390/ani16071116 (PMC13072208; doi:10.3390/ani16071116)
Supplement: Supplementary file 1 [file animals-16-01116-s001.zip]

Archive with 5 entries (5 files):
- Supplemental Figures.pdf
- Table S1.xlsx
- Table S2.xlsx
- Table S3.pdf
- Table S4.pdf
