# Supplementary material for: Multiomic Profiling Reveals the Regulation of Many Immune-Related Genes by PU.1 in Porcine Alveolar Macrophages
Source: Animals (Basel). 2026 Apr 5;16(7):1116. doi: 10.3390/ani16071116 (PMC13072208; doi:10.3390/ani16071116)
Supplement: Supplementary file 1 [file animals-16-01116-s001.zip › Table S1.xlsx]

## Sheet: Table S1
Table S1. Sources of data used in this study
Data type	GEO/ENA accession	Organism	Scientific name	Cell	Genotype	Antibody	Replicates	Reference
RNA-seq	GSE318787	Pig	Sus scrofa	Alveolar macrophages	NC	-	NC-1	This study
	GSE318787	Pig	Sus scrofa	Alveolar macrophages	NC	-	NC-2	This study
	GSE318787	Pig	Sus scrofa	Alveolar macrophages	SPI1KD	-	SPI1KD-1	This study
	GSE318787	Pig	Sus scrofa	Alveolar macrophages	SPI1KD	-	SPI1KD-2	This study
CUT&Tag	GSE318787	Pig	Sus scrofa	Alveolar macrophages	-	PU.1	PU.1-1	This study
	GSE318787	Pig	Sus scrofa	Alveolar macrophages	-	PU.1	PU.1-2	This study
	GSE318787	Pig	Sus scrofa	Alveolar macrophages	NC	H3K27ac	NC-1	This study
	GSE318787	Pig	Sus scrofa	Alveolar macrophages	NC	H3K27ac	NC-2	This study
	GSE318787	Pig	Sus scrofa	Alveolar macrophages	SPI1KD	H3K27ac	SPI1KD-1	This study
	GSE318787	Pig	Sus scrofa	Alveolar macrophages	SPI1KD	H3K27ac	SPI1KD-2	This study
ATAC-seq	GSE231435	Pig	Sus scrofa	Alveolar macrophages	-	-	rep1	Qi et al., 2023
	GSE231435	Pig	Sus scrofa	Alveolar macrophages	-	-	rep2	Qi et al., 2023
CUT&Tag	GSE231435	Pig	Sus scrofa	Alveolar macrophages	-	H3K27ac	rep1	Qi et al., 2023
	GSE231435	Pig	Sus scrofa	Alveolar macrophages	-	H3K27ac	rep2	Qi et al., 2023
	GSE231435	Pig	Sus scrofa	Alveolar macrophages	-	H3K27me3	rep1	Qi et al., 2023
	GSE231435	Pig	Sus scrofa	Alveolar macrophages	-	H3K27me3	rep2	Qi et al., 2023
	GSE231435	Pig	Sus scrofa	Alveolar macrophages	-	H3K4me3	rep1	Qi et al., 2023
	GSE231435	Pig	Sus scrofa	Alveolar macrophages	-	H3K4me3	rep2	Qi et al., 2023
	GSE231435	Pig	Sus scrofa	Alveolar macrophages	-	IgG	rep1	Qi et al., 2023
	GSE231435	Pig	Sus scrofa	Alveolar macrophages	-	IgG	rep2	Qi et al., 2023
Reference
Qi X , Xiang Y , Sun L , Xing L , Zhang J , Zhang S , Zhao Q , Guo Y , Zhang L , Li J , Zhou P , Zheng Z , Dai X , Jin Z , Jian Y , Li G , Fu Y , Tan Y , Zhao C , Xie S , Cao G , Li X , Fang L , Fu L , Peng G , Zhao S. African swine fever infection epigenetically regulate host membrane protein-encoding genes. Research Square, 2023. doi: https://doi.org/10.21203/rs.3.rs-3008146/v1
