# Supplementary material for: Multiomic Profiling Reveals the Regulation of Many Immune-Related Genes by PU.1 in Porcine Alveolar Macrophages
Source: Animals (Basel). 2026 Apr 5;16(7):1116. doi: 10.3390/ani16071116 (PMC13072208; doi:10.3390/ani16071116)
Supplement: Supplementary file 1 [file animals-16-01116-s001.zip › Table S2.xlsx]

## Sheet: Table S2
Table S2. List of DEGs in PAMs following SPI1KD

## Sheet: Up-regulated genes
Gene	baseMean	log2FoldChange	lfcSE	stat	pvalue	padj
ENSSSCG00000051633:NA	1730.55	6.04817	0.212357	28.4811	2.00812e-178	2.96138e-174
ENSSSCG00000039745:HMOX1	22246.2	3.53518	0.133105	26.5593	2.00741e-155	1.48016e-151
ENSSSCG00000005037:ERO1A	144149	3.34977	0.129124	25.9423	2.22352e-148	1.09301e-144
ENSSSCG00000013599:ANGPTL4	1553.25	4.38041	0.18007	24.3261	1.03776e-130	3.06077e-127
ENSSSCG00000050648:NA	1787.8	3.56312	0.149197	23.8819	4.72169e-126	1.16051e-122
ENSSSCG00000005688:PTGES	2957.45	3.79804	0.162878	23.3183	2.89365e-120	6.0961e-117
ENSSSCG00000007722:NCF1	8845.19	3.06844	0.133717	22.9474	1.56601e-116	2.88674e-113
ENSSSCG00000010404:ALOX5	1967.25	4.31646	0.193844	22.2677	7.60469e-110	1.24607e-106
ENSSSCG00000031741:RRM2	664.618	5.42167	0.250624	21.6327	8.84722e-104	1.3047e-100
ENSSSCG00000005944:NDRG1	29552.1	2.93024	0.137405	21.3255	6.58722e-101	8.83106e-98
ENSSSCG00000040355:TICRR	760.4	3.9925	0.200977	19.8655	8.09886e-88	9.95282e-85
ENSSSCG00000010464:PPP1R3C	1197.61	4.7562	0.240061	19.8124	2.32499e-87	2.63744e-84
ENSSSCG00000026990:FAM162A	2141.27	2.96475	0.150237	19.7337	1.10667e-86	1.16572e-83
ENSSSCG00000025698:SERPINE1	562.021	5.0104	0.254584	19.6807	3.15393e-86	3.10074e-83
ENSSSCG00000006273:MCM4	1446.2	2.94143	0.15522	18.9501	4.4054e-80	4.0604e-77
ENSSSCG00000004195:ARG1	207165	2.24	0.119287	18.7782	1.1395e-78	9.88487e-76
ENSSSCG00000007026:VDAC3	9906.52	2.31766	0.123518	18.7638	1.4942e-78	1.22416e-75
ENSSSCG00000024351:MET	486.737	6.37099	0.349748	18.216	3.85589e-74	2.70775e-71
ENSSSCG00000024134:MGLL	753.706	3.8097	0.210633	18.0869	4.04151e-73	2.7091e-70
ENSSSCG00000009399:NA	2838.51	3.42445	0.19044	17.9818	2.70411e-72	1.7338e-69
ENSSSCG00000038594:NA	2156.53	3.72945	0.216398	17.2342	1.47055e-66	9.03594e-64
ENSSSCG00000001963:EGLN3	17679.2	2.25493	0.131545	17.1419	7.22942e-66	4.26449e-63
ENSSSCG00000024388:BNIP3	12512.5	2.07299	0.121174	17.1076	1.30188e-65	7.38416e-63
ENSSSCG00000024179:NAGS	575.365	4.5452	0.266649	17.0456	3.76835e-65	2.05822e-62
ENSSSCG00000011630:ACKR4	2264.79	2.59737	0.155958	16.6543	2.81851e-62	1.34079e-59
ENSSSCG00000015113:ABCG4	655.875	4.06009	0.245562	16.5339	2.09144e-61	9.63825e-59
ENSSSCG00000014406:PRELID2	573.283	3.20985	0.195644	16.4066	1.71534e-60	7.44003e-58
ENSSSCG00000006651:ADAMTSL4	5307.66	2.80442	0.171707	16.3326	5.78315e-60	2.43669e-57
ENSSSCG00000021259:CDA	12904.6	2.69982	0.165562	16.3071	8.79342e-60	3.60213e-57
ENSSSCG00000031799:TMEM139	1390.6	2.41585	0.148318	16.2883	1.19444e-59	4.76063e-57
ENSSSCG00000003950:TIE1	799.375	2.80756	0.173854	16.1489	1.15584e-58	4.26128e-56
ENSSSCG00000038929:CEMIP	57363.7	3.77709	0.240797	15.6858	1.89145e-55	6.64125e-53
ENSSSCG00000002341:PAPLN	330.635	4.68777	0.299434	15.6554	3.0513e-55	1.04645e-52
ENSSSCG00000009676:ZNF395	3592.78	2.2738	0.145958	15.5785	1.01987e-54	3.4182e-52
ENSSSCG00000061874:NA	6315.23	2.13557	0.139374	15.3226	5.40486e-53	1.73273e-50
ENSSSCG00000000293:ITGA5	4306.06	2.47431	0.162206	15.2541	1.54685e-52	4.8535e-50
ENSSSCG00000015720:BIN1	358.897	4.12473	0.272038	15.1623	6.28205e-52	1.89064e-49
ENSSSCG00000021220:CKB	4654.49	2.39406	0.159736	14.9876	8.84481e-51	2.55754e-48
ENSSSCG00000037549:GCLM	2868.21	2.11431	0.141696	14.9215	2.38863e-50	6.77405e-48
ENSSSCG00000040457:EPN2	1276.6	2.27993	0.153314	14.871	5.0876e-50	1.4156e-47
ENSSSCG00000030088:NA	1951.13	3.07839	0.207943	14.804	1.3809e-49	3.77114e-47
ENSSSCG00000010148:ERO1B	2049.97	2.08047	0.140714	14.785	1.82939e-49	4.9051e-47
ENSSSCG00000036305:SMIM1	295.532	4.57277	0.311662	14.6722	9.71108e-49	2.51244e-46
ENSSSCG00000042862:NA	3361.23	2.13	0.145582	14.6309	1.78321e-48	4.53397e-46
ENSSSCG00000038918:CTSF	1502.24	2.27102	0.155501	14.6045	2.6286e-48	6.57015e-46
ENSSSCG00000022742:PRDX6	18564	1.80664	0.123801	14.5931	3.10598e-48	7.63397e-46
ENSSSCG00000022797:PPP1R3B	859.929	2.76538	0.190378	14.5257	8.32941e-48	2.01367e-45
ENSSSCG00000035357:BCL2L1	2872.34	1.9349	0.133736	14.4681	1.92781e-47	4.5854e-45
ENSSSCG00000013408:ADM	3529.21	2.81143	0.194365	14.4647	2.02345e-47	4.73648e-45
ENSSSCG00000029230:ECM1	49755.1	1.87158	0.129693	14.4308	3.3103e-47	7.5103e-45
ENSSSCG00000036229:INSIG2	2061.18	2.15612	0.149448	14.4272	3.48998e-47	7.79799e-45
ENSSSCG00000020872:NA	1216.43	2.13199	0.149359	14.2742	3.16737e-46	6.9223e-44
ENSSSCG00000026196:FAM13A	4289.33	2.3155	0.162446	14.254	4.23552e-46	9.05234e-44
ENSSSCG00000001700:SLC29A1	4089.22	1.99208	0.140989	14.1293	2.50558e-45	5.2042e-43
ENSSSCG00000017393:CNTNAP1	240.081	4.36854	0.30934	14.1221	2.77422e-45	5.68214e-43
ENSSSCG00000009652:KCTD9	1406.13	2.25499	0.16076	14.0271	1.06401e-44	2.14945e-42
ENSSSCG00000007117:GZF1	905.147	2.50043	0.178649	13.9963	1.64208e-44	3.27239e-42
ENSSSCG00000007529:SYCP2	841.599	2.30232	0.164511	13.995	1.67316e-44	3.28988e-42
ENSSSCG00000007188:NA	23463.7	1.66065	0.119801	13.8618	1.0796e-43	2.09485e-41
ENSSSCG00000024018:SLC16A3	3200.74	1.77285	0.12961	13.6784	1.36707e-42	2.4889e-40
ENSSSCG00000014633:CAVIN3	511.305	2.85113	0.208864	13.6507	2.00047e-42	3.59767e-40
ENSSSCG00000055168:NA	321.788	3.96941	0.292278	13.5809	5.19491e-42	9.23004e-40
ENSSSCG00000057418:PPP1R3E	1258.13	2.30144	0.169639	13.5667	6.31198e-42	1.10813e-39
ENSSSCG00000058216:IGFBP3	230.185	5.7134	0.423947	13.4767	2.14516e-41	3.67845e-39
ENSSSCG00000004371:CRYBG1	4893.97	1.79177	0.134037	13.3677	9.33462e-41	1.54671e-38
ENSSSCG00000003744:MOCOS	1490.46	1.9105	0.143109	13.35	1.18504e-40	1.94175e-38
ENSSSCG00000013905:FKBP8	3969.87	1.83843	0.138328	13.2904	2.63214e-40	4.26551e-38
ENSSSCG00000037775:IGHM	4379.12	1.95796	0.147566	13.2684	3.53177e-40	5.6612e-38
ENSSSCG00000008988:CCNG2	4488.58	2.42186	0.185239	13.0743	4.6198e-39	7.17945e-37
ENSSSCG00000008773:PGM2	8781.15	2.00979	0.154168	13.0364	7.5952e-39	1.16673e-36
ENSSSCG00000024791:NA	2436.63	1.86613	0.143621	12.9935	1.33198e-38	2.00436e-36
ENSSSCG00000036865:SDS	16193.5	2.39363	0.184291	12.9883	1.42534e-38	2.12318e-36
ENSSSCG00000031109:HILPDA	10367.2	2.32285	0.179969	12.9069	4.11417e-38	6.06716e-36
ENSSSCG00000010791:FUOM	1197.24	2.26808	0.176234	12.8697	6.66244e-38	9.72782e-36
ENSSSCG00000040337:NA	7202.65	1.67159	0.129909	12.8674	6.86507e-38	9.92541e-36
ENSSSCG00000023762:TRPM2	396.564	3.32066	0.2582	12.8608	7.47978e-38	1.07092e-35
ENSSSCG00000010280:NA	2211.24	1.75739	0.13674	12.852	8.38055e-38	1.18835e-35
ENSSSCG00000056332:NA	807.073	2.24202	0.174567	12.8433	9.37735e-38	1.31703e-35
ENSSSCG00000009644:ADAM28	5573.96	2.01136	0.15688	12.821	1.25044e-37	1.73964e-35
ENSSSCG00000024162:IMPA2	285.66	3.02121	0.235738	12.8159	1.33496e-37	1.83987e-35
ENSSSCG00000041092:NA	339.403	2.75816	0.216258	12.754	2.96174e-37	4.04415e-35
ENSSSCG00000008981:NA	1760.78	1.88932	0.149663	12.6238	1.56016e-36	2.09161e-34
ENSSSCG00000007252:DNMT3B	409.91	2.92576	0.233178	12.5473	4.11152e-36	5.41362e-34
ENSSSCG00000059879:SLC2A1	6525.19	1.78097	0.142845	12.4678	1.11839e-35	1.40965e-33
ENSSSCG00000009237:HPSE	727.102	3.51787	0.282261	12.4632	1.18552e-35	1.4816e-33
ENSSSCG00000014800:NA	10260.7	2.45501	0.197295	12.4433	1.52001e-35	1.88366e-33
ENSSSCG00000031142:NMNAT3	249.909	3.13891	0.252878	12.4127	2.229e-35	2.73925e-33
ENSSSCG00000008012:NA	1064	1.94799	0.15696	12.4107	2.28646e-35	2.78665e-33
ENSSSCG00000030388:UPP1	38849	1.50024	0.121525	12.3451	5.17419e-35	6.15353e-33
ENSSSCG00000000033:TSPO	2356.88	1.78005	0.144337	12.3326	6.04956e-35	7.13703e-33
ENSSSCG00000034632:PDXP	341.14	2.59523	0.211142	12.2914	1.00762e-34	1.15189e-32
ENSSSCG00000055218:BTG2	1000.28	2.35436	0.192189	12.2502	1.67565e-34	1.88632e-32
ENSSSCG00000062659:NA	574.613	3.10475	0.25362	12.2417	1.86094e-34	2.07904e-32
ENSSSCG00000034114:GPR68	1961.41	2.03793	0.166504	12.2395	1.91117e-34	2.1191e-32
ENSSSCG00000011424:TEX264	1745.81	2.13218	0.174271	12.2348	2.02524e-34	2.22882e-32
ENSSSCG00000037582:F2RL2	182.898	3.78213	0.310837	12.1676	4.62726e-34	5.01752e-32
ENSSSCG00000039758:NA	1958.92	2.34362	0.192948	12.1464	5.99547e-34	6.4069e-32
ENSSSCG00000001695:VEGFA	12529.7	2.59746	0.217021	11.9687	5.18261e-33	5.42043e-31
ENSSSCG00000022128:MXI1	1147.14	2.18411	0.182526	11.966	5.35516e-33	5.56144e-31
ENSSSCG00000001052:PHACTR1	8026.85	1.7773	0.149171	11.9145	9.94096e-33	1.01805e-30
ENSSSCG00000053039:NIPSNAP3A	2308.89	1.74121	0.146365	11.8963	1.23685e-32	1.25792e-30
ENSSSCG00000008282:WDR54	623.404	2.13427	0.180185	11.8449	2.28738e-32	2.29719e-30
ENSSSCG00000028373:ENO2	153.682	4.95395	0.419316	11.8143	3.29115e-32	3.27936e-30
ENSSSCG00000031888:DDIT4	17191.1	2.54846	0.217539	11.715	1.06834e-31	1.03651e-29
ENSSSCG00000035790:BTG1	16916.5	2.45088	0.209404	11.7041	1.21486e-31	1.17095e-29
ENSSSCG00000039488:SPON2	439.042	8.76113	0.749497	11.6893	1.4449e-31	1.38363e-29
ENSSSCG00000022126:EGFR	2371.22	1.68527	0.144588	11.6557	2.14552e-31	2.04128e-29
ENSSSCG00000038320:POR	11377.5	1.42241	0.122901	11.5737	5.60411e-31	5.16524e-29
ENSSSCG00000000137:NCF4	2404.55	1.92966	0.166737	11.573	5.6447e-31	5.17034e-29
ENSSSCG00000034853:NA	762.663	2.1124	0.182875	11.551	7.29259e-31	6.59778e-29
ENSSSCG00000027907:NA	4882.37	1.52911	0.132413	11.5481	7.55079e-31	6.78972e-29
ENSSSCG00000004012:THBS2	2092.57	1.9155	0.166319	11.517	1.08307e-30	9.62172e-29
ENSSSCG00000011298:CDCP1	13981.7	1.66965	0.144983	11.5162	1.09351e-30	9.65626e-29
ENSSSCG00000017103:SRD5A1	1119.58	2.20355	0.193771	11.3719	5.76901e-30	4.86146e-28
ENSSSCG00000037580:ITPRIPL1	1353.9	1.89098	0.166509	11.3566	6.87407e-30	5.75977e-28
ENSSSCG00000008712:PPP2R2C	647.641	2.87232	0.253334	11.3381	8.50014e-30	7.08201e-28
ENSSSCG00000017142:BAIAP2	551.926	2.06289	0.18273	11.2893	1.48188e-29	1.22771e-27
ENSSSCG00000003812:EFCAB7	8119.57	1.39325	0.123447	11.2862	1.53456e-29	1.25723e-27
ENSSSCG00000005975:MTSS1	3058.55	1.4828	0.131554	11.2714	1.816e-29	1.47959e-27
ENSSSCG00000027128:LONP1	3596.03	1.57086	0.140172	11.2067	3.78239e-29	2.99886e-27
ENSSSCG00000035038:CGNL1	186.818	6.70849	0.599638	11.1876	4.69109e-29	3.67976e-27
ENSSSCG00000033703:FAM111A	13177.8	1.57271	0.140731	11.1753	5.38769e-29	4.20382e-27
ENSSSCG00000051079:NA	364.865	3.43398	0.308094	11.1459	7.4998e-29	5.82103e-27
ENSSSCG00000010772:ADAM8	4250.35	1.60705	0.144203	11.1444	7.62798e-29	5.88952e-27
ENSSSCG00000024864:ATXN10	1303.73	1.77726	0.159958	11.1108	1.11207e-28	8.45343e-27
ENSSSCG00000037499:NEDD4	766.45	1.88936	0.170241	11.0982	1.28026e-28	9.68204e-27
ENSSSCG00000010031:SFI1	193.023	2.99829	0.270363	11.0899	1.40508e-28	1.05718e-26
ENSSSCG00000024377:RPS6KA5	1289.78	1.67655	0.15135	11.0773	1.61667e-28	1.20409e-26
ENSSSCG00000028552:BHLHE41	3982.2	1.54879	0.139811	11.0777	1.60971e-28	1.20409e-26
ENSSSCG00000039644:TRPM5	157.256	3.61167	0.327521	11.0273	2.82205e-28	2.08084e-26
ENSSSCG00000035523:FUT11	8058.58	1.44913	0.131467	11.0228	2.96701e-28	2.16606e-26
ENSSSCG00000032422:NA	229.815	2.81464	0.255653	11.0096	3.43558e-28	2.48355e-26
ENSSSCG00000034364:SPECC1	815.086	2.01354	0.183529	10.9712	5.25517e-28	3.78039e-26
ENSSSCG00000011171:CTSV	701.606	2.41834	0.221633	10.9114	1.01631e-27	7.17103e-26
ENSSSCG00000013756:MRI1	463.883	2.19395	0.201557	10.885	1.35889e-27	9.54264e-26
ENSSSCG00000007942:HMOX2	1464.29	1.53527	0.14121	10.8722	1.56332e-27	1.09262e-25
ENSSSCG00000036363:PDE4C	172.354	6.39454	0.590053	10.8372	2.29326e-27	1.58031e-25
ENSSSCG00000035940:SPSB1	1091.4	1.63167	0.150682	10.8286	2.52028e-27	1.72868e-25
ENSSSCG00000017752:WSB1	20693.4	1.49312	0.138138	10.8089	3.12451e-27	2.1332e-25
ENSSSCG00000010278:NA	813.296	1.98502	0.184162	10.7787	4.34153e-27	2.93691e-25
ENSSSCG00000011557:CIDEC	612.79	2.51612	0.233807	10.7615	5.22932e-27	3.49006e-25
ENSSSCG00000031769:CTTN	1347.73	2.01391	0.18714	10.7615	5.23024e-27	3.49006e-25
ENSSSCG00000038374:CIART	890.013	1.96239	0.182792	10.7356	6.92412e-27	4.59955e-25
ENSSSCG00000000645:GABARAPL1	3633.58	1.86083	0.17386	10.703	9.84914e-27	6.48416e-25
ENSSSCG00000008979:NUP54	1932.84	1.62628	0.152148	10.6888	1.14796e-26	7.52396e-25
ENSSSCG00000053910:MYMX	141.207	6.10321	0.573025	10.6509	1.72767e-26	1.12734e-24
ENSSSCG00000034768:CYTH3	530.878	2.12987	0.201158	10.588	3.38599e-26	2.19005e-24
ENSSSCG00000022343:ENO1	86641.1	1.31758	0.125163	10.5269	6.49381e-26	4.12777e-24
ENSSSCG00000051095:NA	219.963	2.62132	0.249914	10.4889	9.71646e-26	6.1035e-24
ENSSSCG00000007140:SMOX	3338.02	2.12744	0.20283	10.4888	9.72619e-26	6.1035e-24
ENSSSCG00000020915:P4HA2	2766.08	1.93294	0.185196	10.4372	1.67615e-25	1.04738e-23
ENSSSCG00000014156:ARRDC3	15869.5	1.97073	0.188877	10.4339	1.73593e-25	1.07112e-23
ENSSSCG00000011965:TMEM45A	356.02	2.55508	0.245553	10.4054	2.34277e-25	1.42764e-23
ENSSSCG00000030300:NA	157.749	3.10714	0.298898	10.3953	2.6043e-25	1.58048e-23
ENSSSCG00000006871:SLC35A3	11854.5	1.5931	0.153403	10.3851	2.89831e-25	1.7517e-23
ENSSSCG00000022741:PDGFRB	112.854	4.75024	0.457912	10.3737	3.26624e-25	1.95802e-23
ENSSSCG00000034044:RASD1	121.866	5.41528	0.522992	10.3544	3.99554e-25	2.38551e-23
ENSSSCG00000016432:PRKAG2	333.622	2.24996	0.217498	10.3448	4.42016e-25	2.62358e-23
ENSSSCG00000013861:SLC35E1	3449.22	1.405	0.135876	10.3403	4.63246e-25	2.7326e-23
ENSSSCG00000015798:ANKRD37	1282.75	1.82761	0.176867	10.3333	4.98251e-25	2.92737e-23
ENSSSCG00000032452:WFS1	2887.83	1.37295	0.133639	10.2736	9.27169e-25	5.36195e-23
ENSSSCG00000000807:SLC38A1	187.769	3.10192	0.303039	10.236	1.36724e-24	7.81498e-23
ENSSSCG00000004506:CTIF	614.934	1.90766	0.186375	10.2356	1.37322e-24	7.81887e-23
ENSSSCG00000016744:TMED4	3178.51	1.48154	0.144974	10.2194	1.62422e-24	9.21246e-23
ENSSSCG00000017921:ZMYND15	589.095	2.51609	0.247106	10.1822	2.38071e-24	1.33492e-22
ENSSSCG00000037559:ACOT11	554.483	2.74386	0.269626	10.1765	2.52436e-24	1.41011e-22
ENSSSCG00000012985:LTBP3	116.201	3.89101	0.382718	10.1668	2.78975e-24	1.55247e-22
ENSSSCG00000040449:ABHD12	1997.87	1.67532	0.165193	10.1416	3.6118e-24	1.97271e-22
ENSSSCG00000013017:EHD1	4379.42	1.83632	0.181547	10.1148	4.74843e-24	2.58395e-22
ENSSSCG00000012000:GBE1	10061.7	1.48801	0.147185	10.1098	5.00064e-24	2.70126e-22
ENSSSCG00000015652:IL10	366.838	2.92835	0.289648	10.11	4.98664e-24	2.70126e-22
ENSSSCG00000027365:WNT7B	1068.81	5.2241	0.518611	10.0732	7.25424e-24	3.87603e-22
ENSSSCG00000042089:KCTD11	369.527	1.97948	0.19723	10.0364	1.05461e-23	5.5743e-22
ENSSSCG00000008645:ID2	2090.76	1.48188	0.147766	10.0286	1.14169e-23	5.97041e-22
ENSSSCG00000010599:PDCD11	2081.26	1.58259	0.158746	9.96931	2.07672e-23	1.07458e-21
ENSSSCG00000011729:NA	109.733	4.44463	0.446266	9.95959	2.28997e-23	1.17666e-21
ENSSSCG00000033010:NA	6757.32	1.51404	0.152112	9.95342	2.4367e-23	1.24771e-21
ENSSSCG00000033634:ERI1	2525.64	1.59074	0.159839	9.95212	2.46874e-23	1.25974e-21
ENSSSCG00000032860:IFNLR1	587.282	2.45903	0.247408	9.9392	2.81078e-23	1.42442e-21
ENSSSCG00000016216:TUBA4A	450.915	2.76619	0.278847	9.92009	3.40442e-23	1.71935e-21
ENSSSCG00000031773:C4orf3	6365.03	1.27766	0.129091	9.89741	4.27208e-23	2.1356e-21
ENSSSCG00000038954:PLIN3	1926.47	1.36189	0.137893	9.87637	5.27066e-23	2.59955e-21
ENSSSCG00000039224:CSPG5	138.14	3.24974	0.329732	9.85571	6.47547e-23	3.17255e-21
ENSSSCG00000009567:RASA3	178.191	2.96534	0.301057	9.84976	6.87094e-23	3.35516e-21
ENSSSCG00000012625:PGRMC1	6040.54	1.70823	0.173467	9.84756	7.02273e-23	3.41796e-21
ENSSSCG00000040288:ARNT2	173.608	3.96334	0.402698	9.84197	7.4245e-23	3.60161e-21
ENSSSCG00000021620:STIP1	8174.42	1.25795	0.128014	9.82663	8.64617e-23	4.18049e-21
ENSSSCG00000014802:NUMA1	3405.73	1.30663	0.133042	9.82118	9.12725e-23	4.39868e-21
ENSSSCG00000011133:PFKFB3	38959.7	1.48863	0.152042	9.79088	1.23215e-22	5.86145e-21
ENSSSCG00000031572:MFF	2938.89	1.36727	0.140139	9.75653	1.72969e-22	8.17557e-21
ENSSSCG00000051794:FGF11	152.482	3.10888	0.318848	9.75035	1.83826e-22	8.66095e-21
ENSSSCG00000012633:IL13RA1	13399.4	1.4389	0.147867	9.73103	2.22325e-22	1.04415e-20
ENSSSCG00000053881:NA	101.323	5.44254	0.562479	9.67599	3.8137e-22	1.77415e-20
ENSSSCG00000060005:NA	629.801	2.29192	0.237075	9.66749	4.14423e-22	1.92185e-20
ENSSSCG00000008261:HK2	16575.7	1.39262	0.144551	9.63413	5.73764e-22	2.62773e-20
ENSSSCG00000027669:TNS1	4684.46	1.45718	0.151313	9.63024	5.95901e-22	2.72067e-20
ENSSSCG00000040095:GPR35	217.251	2.45925	0.255814	9.61343	7.01688e-22	3.18394e-20
ENSSSCG00000054232:NA	156.83	2.84328	0.296362	9.59396	8.47636e-22	3.811e-20
ENSSSCG00000025675:EEF2	60936.4	1.37611	0.143664	9.57869	9.82802e-22	4.40528e-20
ENSSSCG00000015617:G0S2	150.364	2.88557	0.30149	9.57103	1.05844e-21	4.72996e-20
ENSSSCG00000055268:RIMKLA	98.2562	4.63566	0.484998	9.55811	1.19929e-21	5.34318e-20
ENSSSCG00000037142:NA	2063.83	1.51647	0.160071	9.47369	2.70122e-21	1.1891e-19
ENSSSCG00000014257:SLC27A6	226.451	2.64432	0.279263	9.46889	2.82827e-21	1.23764e-19
ENSSSCG00000001565:CDKN1A	10305.6	1.29009	0.136419	9.45682	3.17442e-21	1.385e-19
ENSSSCG00000022925:NA	113442	1.70153	0.180124	9.44641	3.50656e-21	1.5254e-19
ENSSSCG00000011103:PARD3	110.835	6.17136	0.654034	9.43583	3.879e-21	1.68246e-19
ENSSSCG00000014820:FCHSD2	1693.39	1.80894	0.192115	9.41595	4.68843e-21	2.02164e-19
ENSSSCG00000007189:SDCBP2	237.245	2.86432	0.304751	9.3989	5.51384e-21	2.37063e-19
ENSSSCG00000008194:ACTR1B	710.271	1.51059	0.161066	9.37873	6.67711e-21	2.86242e-19
ENSSSCG00000008368:UGP2	13289.1	1.2239	0.130553	9.37477	6.93272e-21	2.95482e-19
ENSSSCG00000036542:PPP1R13L	685.376	1.54573	0.165246	9.35414	8.4283e-21	3.56138e-19
ENSSSCG00000009320:FLT1	10933.3	1.34194	0.143558	9.34767	8.9603e-21	3.7646e-19
ENSSSCG00000012771:SLC6A8	652.46	1.78796	0.191284	9.34719	9.00109e-21	3.771e-19
ENSSSCG00000036457:TNFSF8	2258.39	1.71531	0.184193	9.31257	1.24771e-20	5.15406e-19
ENSSSCG00000055375:NA	13500.8	1.42171	0.152889	9.29902	1.41752e-20	5.83917e-19
ENSSSCG00000000694:GAPDH	191506	1.17723	0.12724	9.252	2.20333e-20	8.97585e-19
ENSSSCG00000038708:MTHFS	2432.97	1.28004	0.138496	9.24242	2.40995e-20	9.7636e-19
ENSSSCG00000025295:NDFIP1	8718.06	1.41489	0.153146	9.23884	2.49183e-20	1.00402e-18
ENSSSCG00000014088:IQGAP2	2772.96	1.64233	0.177882	9.23269	2.63912e-20	1.06047e-18
ENSSSCG00000005463:SHOC1	199.707	2.62335	0.284825	9.2104	3.2492e-20	1.29854e-18
ENSSSCG00000039651:SLC2A5	15923.5	1.2749	0.138803	9.18496	4.11677e-20	1.63639e-18
ENSSSCG00000004121:FBXO30	1240.16	1.47796	0.161083	9.17514	4.50994e-20	1.78306e-18
ENSSSCG00000009083:SPRY1	92.5367	5.48039	0.598179	9.16179	5.10443e-20	2.0127e-18
ENSSSCG00000011158:PFKP	3692.12	1.40134	0.153117	9.15208	5.58494e-20	2.18464e-18
ENSSSCG00000045498:NA	110.78	3.43934	0.377034	9.12208	7.36927e-20	2.86741e-18
ENSSSCG00000015958:PDK1	4953.46	1.30927	0.14413	9.08396	1.04696e-19	4.05237e-18
ENSSSCG00000042798:NA	450.835	1.93219	0.212805	9.07963	1.08945e-19	4.20578e-18
ENSSSCG00000003278:NA	12076.9	1.19141	0.131669	9.04854	1.4489e-19	5.57884e-18
ENSSSCG00000039148:P4HB	18296.7	1.17369	0.129855	9.03844	1.58922e-19	6.08733e-18
ENSSSCG00000001782:ABHD17C	5538.08	1.62116	0.179373	9.03791	1.59696e-19	6.10114e-18
ENSSSCG00000058469:SYPL1	8269.02	1.30283	0.144194	9.03526	1.63609e-19	6.23447e-18
ENSSSCG00000015001:SLC35F2	100.966	4.57527	0.509718	8.97608	2.80598e-19	1.05025e-17
ENSSSCG00000050616:PGF	120.738	6.56414	0.731412	8.97462	2.84319e-19	1.06148e-17
ENSSSCG00000022032:HS2ST1	1434.52	1.29008	0.144023	8.95743	3.32341e-19	1.23763e-17
ENSSSCG00000010292:P4HA1	12534.6	1.24012	0.138674	8.94274	3.7964e-19	1.41021e-17
ENSSSCG00000016751:GCK	1036.23	1.4721	0.164803	8.93248	4.16564e-19	1.53962e-17
ENSSSCG00000034197:EDEM1	38648	1.06862	0.119753	8.9236	4.51392e-19	1.66002e-17
ENSSSCG00000013296:SLC1A2	3217.17	1.73198	0.194711	8.8951	5.83688e-19	2.14121e-17
ENSSSCG00000011407:RASSF1	2126.3	2.11267	0.237649	8.88985	6.11895e-19	2.23357e-17
ENSSSCG00000011423:GRM2	117.856	3.05328	0.344028	8.87509	6.98751e-19	2.52561e-17
ENSSSCG00000040581:CISH	412.217	1.76571	0.199002	8.87282	7.13178e-19	2.57145e-17
ENSSSCG00000031398:NA	298.874	2.1231	0.239711	8.85691	8.22651e-19	2.95174e-17
ENSSSCG00000004507:SMAD7	346.177	2.07918	0.235529	8.8277	1.06855e-18	3.79708e-17
ENSSSCG00000013893:ARRDC2	2534.05	1.42276	0.161361	8.81728	1.17272e-18	4.15724e-17
ENSSSCG00000058051:NA	84.6178	4.87521	0.552987	8.81613	1.18487e-18	4.19022e-17
ENSSSCG00000034795:SCAMP1	3483.65	1.16044	0.131656	8.81419	1.20557e-18	4.25324e-17
ENSSSCG00000062751:NA	173.324	2.51136	0.284998	8.81184	1.23104e-18	4.33272e-17
ENSSSCG00000027361:OVOL1	82.5396	5.31199	0.603748	8.79835	1.38841e-18	4.87497e-17
ENSSSCG00000000233:ACVR1B	1375.53	1.502	0.170889	8.78931	1.50479e-18	5.27104e-17
ENSSSCG00000004470:HMGN3	811.514	1.71963	0.195821	8.78164	1.61106e-18	5.62992e-17
ENSSSCG00000032135:NA	152.948	2.69745	0.307305	8.77774	1.66788e-18	5.81471e-17
ENSSSCG00000022301:EIF4EBP1	3277.38	1.33687	0.152429	8.77046	1.77933e-18	6.17407e-17
ENSSSCG00000005778:NA	544.167	2.61538	0.29933	8.73747	2.38384e-18	8.19451e-17
ENSSSCG00000017799:CPD	6451.67	1.16801	0.133676	8.73759	2.38143e-18	8.19451e-17
ENSSSCG00000002933:ZNF382	412.152	1.98745	0.227966	8.71821	2.82642e-18	9.69332e-17
ENSSSCG00000025294:AIRE	80.9792	3.99333	0.458708	8.7056	3.15891e-18	1.08085e-16
ENSSSCG00000003338:PUSL1	172.794	2.38037	0.273815	8.69333	3.51957e-18	1.20146e-16
ENSSSCG00000004733:PLA2G4D	290.788	2.29232	0.263799	8.68965	3.63546e-18	1.23816e-16
ENSSSCG00000033918:NA	1768.03	1.43538	0.165267	8.68522	3.78008e-18	1.28444e-16
ENSSSCG00000017518:OSBPL7	533.799	1.90773	0.221023	8.63137	6.06239e-18	2.04114e-16
ENSSSCG00000013292:PRR5L	696.151	1.4968	0.173605	8.62186	6.58761e-18	2.21293e-16
ENSSSCG00000005247:TJP2	2940.47	1.59496	0.1853	8.60743	7.47152e-18	2.49847e-16
ENSSSCG00000002429:FOXN3	1104.65	1.40332	0.163667	8.57428	9.9711e-18	3.3118e-16
ENSSSCG00000040182:RHBDD2	1003.27	1.28892	0.150787	8.54794	1.25301e-17	4.12457e-16
ENSSSCG00000024771:TICAM1	699.109	1.70097	0.199169	8.54034	1.33826e-17	4.3954e-16
ENSSSCG00000003379:KLHL21	749.376	1.62967	0.191025	8.53118	1.44867e-17	4.74746e-16
ENSSSCG00000009242:LIN54	2159.32	1.19641	0.140348	8.5246	1.53341e-17	5.01402e-16
ENSSSCG00000037015:SESN3	4009.33	1.21207	0.142237	8.52147	1.57544e-17	5.14005e-16
ENSSSCG00000004919:NEDD4L	303.037	1.89153	0.22229	8.50928	1.75015e-17	5.69745e-16
ENSSSCG00000036011:ISLR2	72.225	4.51074	0.532136	8.47665	2.31766e-17	7.51177e-16
ENSSSCG00000059019:NA	5161.13	1.05645	0.124971	8.45356	2.82557e-17	9.09798e-16
ENSSSCG00000061759:NA	71.9858	4.27505	0.506033	8.44816	2.95942e-17	9.50818e-16
ENSSSCG00000038126:MGAT3	852.151	2.00981	0.238224	8.43663	3.26624e-17	1.04711e-15
ENSSSCG00000007454:ZMYND8	1573.96	1.22475	0.14519	8.4355	3.29783e-17	1.05495e-15
ENSSSCG00000040749:PHAF1	738.196	1.48585	0.176334	8.42632	3.56708e-17	1.1337e-15
ENSSSCG00000053304:NA	125.571	3.02665	0.359437	8.42053	3.7479e-17	1.18861e-15
ENSSSCG00000003154:GYS1	4993.39	1.17344	0.139434	8.41572	3.90474e-17	1.23305e-15
ENSSSCG00000013366:LDHA	244057	1.09033	0.129626	8.41139	4.05182e-17	1.27511e-15
ENSSSCG00000004485:CD109	395.815	5.61066	0.668797	8.38918	4.89545e-17	1.52952e-15
ENSSSCG00000009074:ABHD18	2092.94	1.24498	0.149054	8.35254	6.68125e-17	2.07428e-15
ENSSSCG00000051406:NA	73.6798	5.14205	0.618185	8.31799	8.94705e-17	2.76608e-15
ENSSSCG00000014063:SFXN1	730.168	1.42019	0.171612	8.27562	1.27791e-16	3.90982e-15
ENSSSCG00000032315:XRCC2	78.2623	3.71606	0.449356	8.26975	1.34243e-16	4.09025e-15
ENSSSCG00000004241:GJA1	1317.91	1.66645	0.201655	8.26385	1.41047e-16	4.27108e-15
ENSSSCG00000011519:GXYLT2	1324.04	1.65411	0.20042	8.25323	1.54174e-16	4.65903e-15
ENSSSCG00000033720:NA	1075.23	1.39265	0.168898	8.24551	1.64452e-16	4.94934e-15
ENSSSCG00000010253:HK1	10711.6	1.08536	0.131986	8.2233	1.97976e-16	5.93404e-15
ENSSSCG00000035226:NA	119.004	2.70225	0.329096	8.21112	2.19142e-16	6.55515e-15
ENSSSCG00000011249:DLEC1	80.283	3.42918	0.41857	8.1926	2.55641e-16	7.63146e-15
ENSSSCG00000059609:NA	156.357	2.80725	0.342689	8.19182	2.5731e-16	7.66575e-15
ENSSSCG00000040125:HSF4	553.003	1.51856	0.18553	8.18496	2.7239e-16	8.09867e-15
ENSSSCG00000004943:MAP2K1	4500.15	1.08683	0.133212	8.15865	3.38794e-16	9.97245e-15
ENSSSCG00000022774:NOP53	1915.77	1.34541	0.164981	8.15491	3.49453e-16	1.02657e-14
ENSSSCG00000039616:ZBTB25	986.124	1.30509	0.160825	8.11496	4.85949e-16	1.41297e-14
ENSSSCG00000032028:EIF4B	9188.55	1.20603	0.148714	8.10971	5.07394e-16	1.47005e-14
ENSSSCG00000007526:ZNF831	629.685	1.50184	0.185482	8.09695	5.63521e-16	1.62309e-14
ENSSSCG00000007366:MYBL2	443.261	1.88029	0.23277	8.07787	6.59077e-16	1.89093e-14
ENSSSCG00000023298:SRXN1	4153.91	1.13575	0.141167	8.04547	8.59157e-16	2.44594e-14
ENSSSCG00000057327:NA	326.124	1.88732	0.234667	8.04254	8.79983e-16	2.50041e-14
ENSSSCG00000010162:SLC35F3	75.7786	3.52928	0.439357	8.03283	9.52523e-16	2.69613e-14
ENSSSCG00000028964:PIM2	942.615	1.41898	0.176683	8.03121	9.65174e-16	2.72671e-14
ENSSSCG00000023437:ITPR1	617.487	1.56483	0.194914	8.02831	9.88268e-16	2.78661e-14
ENSSSCG00000017521:SCRN2	204.311	2.01629	0.251733	8.00963	1.15051e-15	3.23172e-14
ENSSSCG00000036892:NA	505.875	1.93321	0.241484	8.00554	1.1894e-15	3.33462e-14
ENSSSCG00000000657:NA	1719.75	1.37835	0.172746	7.97904	1.47475e-15	4.11118e-14
ENSSSCG00000000955:TBC1D22A	782.832	1.31193	0.164578	7.97149	1.56775e-15	4.34578e-14
ENSSSCG00000015435:NAMPT	22093.5	1.28901	0.161936	7.95999	1.72053e-15	4.75142e-14
ENSSSCG00000035400:YPEL2	1646.11	1.94393	0.244573	7.94829	1.8911e-15	5.15491e-14
ENSSSCG00000025910:ZNF277	1745.04	1.20273	0.151339	7.94726	1.90685e-15	5.18826e-14
ENSSSCG00000022725:FLOT1	1670.15	1.09581	0.138183	7.93014	2.18907e-15	5.93424e-14
ENSSSCG00000007179:STK35	623.623	1.33197	0.16803	7.92698	2.24539e-15	6.06462e-14
ENSSSCG00000013349:HTATIP2	2420.59	1.26363	0.159773	7.90893	2.59601e-15	6.97328e-14
ENSSSCG00000035983:TPPP3	250.347	2.27217	0.288366	7.87948	3.28748e-15	8.73521e-14
ENSSSCG00000012294:PLP2	1970.27	1.14034	0.144755	7.8777	3.3346e-15	8.84448e-14
ENSSSCG00000004138:HIVEP2	2130.13	1.08014	0.137317	7.86606	3.65995e-15	9.69001e-14
ENSSSCG00000036201:NPR3	118.549	2.53259	0.32212	7.86224	3.77313e-15	9.97174e-14
ENSSSCG00000035281:ZNF292	3140.22	1.11292	0.141609	7.85911	3.86874e-15	1.02061e-13
ENSSSCG00000055050:NA	206.184	2.26189	0.288823	7.83142	4.82373e-15	1.26127e-13
ENSSSCG00000036521:TNFSF13	457.719	1.48879	0.190269	7.82464	5.09112e-15	1.32414e-13
ENSSSCG00000022895:CRYBG3	4120.92	1.08395	0.138587	7.82145	5.22181e-15	1.35574e-13
ENSSSCG00000000136:CSF2RB	10415.6	1.29222	0.165342	7.81543	5.47739e-15	1.4196e-13
ENSSSCG00000005614:NIBAN2	7008.74	1.35418	0.173324	7.81303	5.58315e-15	1.44447e-13
ENSSSCG00000025176:NOTCH3	69.0774	3.8196	0.489088	7.80965	5.73471e-15	1.48108e-13
ENSSSCG00000015565:NA	192.164	2.80867	0.360239	7.79666	6.35652e-15	1.62742e-13
ENSSSCG00000024569:ANO9	71.9438	3.72332	0.478755	7.77709	7.42107e-15	1.89013e-13
ENSSSCG00000007522:CTSZ	6031.04	1.18597	0.152914	7.75581	8.77839e-15	2.22814e-13
ENSSSCG00000012812:NA	251.279	1.86084	0.239947	7.7552	8.82057e-15	2.235e-13
ENSSSCG00000033185:PPP2R3A	596.758	1.5167	0.195609	7.75373	8.92302e-15	2.25708e-13
ENSSSCG00000004576:RORA	686.982	1.78433	0.23016	7.75258	9.00406e-15	2.27368e-13
ENSSSCG00000028856:ABCF3	1851.47	1.06445	0.137333	7.75086	9.12722e-15	2.30084e-13
ENSSSCG00000053891:SOCS2	199.911	1.88381	0.243369	7.74052	9.90072e-15	2.49157e-13
ENSSSCG00000007139:ADRA1D	114.722	2.58422	0.334297	7.73031	1.07289e-14	2.69538e-13
ENSSSCG00000037663:PKNOX1	540.735	1.37585	0.178812	7.69439	1.42176e-14	3.52974e-13
ENSSSCG00000001076:RNF144B	410.544	2.4132	0.314007	7.68517	1.52789e-14	3.7755e-13
ENSSSCG00000053466:CIRBP	2506.46	1.14081	0.149227	7.64476	2.09332e-14	5.13648e-13
ENSSSCG00000021067:BLVRB	317.502	1.60433	0.210467	7.62269	2.48436e-14	6.07576e-13
ENSSSCG00000042589:NA	340.753	2.14942	0.283856	7.57222	3.66911e-14	8.88478e-13
ENSSSCG00000032146:NA	459.376	1.63239	0.215612	7.57098	3.70414e-14	8.9549e-13
ENSSSCG00000038931:C6orf120	2133.6	1.05223	0.139179	7.56026	4.02267e-14	9.67737e-13
ENSSSCG00000012967:FOSL1	207.895	1.91403	0.254532	7.51982	5.48515e-14	1.31742e-12
ENSSSCG00000046318:NA	120.034	2.43314	0.324314	7.50243	6.26432e-14	1.49482e-12
ENSSSCG00000051028:NA	205.828	2.04773	0.273807	7.47873	7.50453e-14	1.77925e-12
ENSSSCG00000047048:NA	304.882	1.90887	0.255602	7.46814	8.13388e-14	1.92228e-12
ENSSSCG00000025582:PXDC1	991.444	1.13524	0.15202	7.46771	8.1605e-14	1.92549e-12
ENSSSCG00000010928:KDM5B	7093.67	1.01481	0.136016	7.46098	8.58818e-14	2.02316e-12
ENSSSCG00000016449:GIMAP2	1159.15	1.21655	0.163214	7.45371	9.07484e-14	2.12761e-12
ENSSSCG00000057738:NA	851.44	1.48239	0.199105	7.44524	9.67686e-14	2.26156e-12
ENSSSCG00000036775:SLC48A1	400.943	1.50356	0.201965	7.44465	9.72045e-14	2.26816e-12
ENSSSCG00000014258:ISOC1	6709.96	1.19857	0.161025	7.44338	9.81426e-14	2.28282e-12
ENSSSCG00000040411:CCDC69	902.75	1.20859	0.162476	7.43855	1.01799e-13	2.36415e-12
ENSSSCG00000055397:NAPRT	498.957	1.82544	0.245887	7.42388	1.13737e-13	2.61257e-12
ENSSSCG00000016582:GARIN1B	145.682	2.29729	0.310059	7.40922	1.27049e-13	2.9093e-12
ENSSSCG00000011555:RPUSD3	503.299	1.32736	0.179387	7.39943	1.36773e-13	3.12228e-12
ENSSSCG00000017873:CAMKK1	1054.57	1.1423	0.154507	7.39318	1.43354e-13	3.26746e-12
ENSSSCG00000000003:TTC38	512.279	1.3552	0.183589	7.38172	1.56255e-13	3.54508e-12
ENSSSCG00000024622:ZNF667	393.514	1.39714	0.189343	7.37889	1.59612e-13	3.61012e-12
ENSSSCG00000001229:NA	16797.1	1.09661	0.148934	7.36307	1.79722e-13	4.04019e-12
ENSSSCG00000027992:MST1R	934.112	1.11289	0.151216	7.35959	1.84473e-13	4.14067e-12
ENSSSCG00000008677:NA	556.267	1.58206	0.215015	7.35791	1.86814e-13	4.18684e-12
ENSSSCG00000015965:GPR155	176.974	2.02822	0.275823	7.35333	1.93333e-13	4.32637e-12
ENSSSCG00000002682:MBTPS1	2194.59	1.06573	0.144981	7.35084	1.96972e-13	4.40113e-12
ENSSSCG00000012886:NA	841.545	1.15881	0.157664	7.34988	1.98391e-13	4.42613e-12
ENSSSCG00000002752:ZFHX3	678.145	1.33822	0.18222	7.34401	2.07283e-13	4.61752e-12
ENSSSCG00000007872:XYLT1	1912.21	1.04474	0.142388	7.33728	2.17972e-13	4.841e-12
ENSSSCG00000002746:DHODH	176.695	2.01476	0.275094	7.32391	2.4085e-13	5.30122e-12
ENSSSCG00000053134:NA	222.008	1.88162	0.256936	7.32329	2.4196e-13	5.31772e-12
ENSSSCG00000013259:DGKZ	2012.62	1.24134	0.169517	7.32277	2.42901e-13	5.33044e-12
ENSSSCG00000004123:UTRN	1608.52	1.33357	0.182145	7.32144	2.45321e-13	5.37555e-12
ENSSSCG00000004142:CITED2	1635.58	1.41928	0.193909	7.31931	2.49248e-13	5.44542e-12
ENSSSCG00000028922:GABRA2	80.4131	6.71223	0.917422	7.3164	2.54705e-13	5.54822e-12
ENSSSCG00000021956:LY75	112.334	2.54393	0.347767	7.31504	2.57314e-13	5.59677e-12
ENSSSCG00000013655:ICAM1	27001.3	1.40032	0.192449	7.27632	3.43042e-13	7.35297e-12
ENSSSCG00000005981:FBXO32	836.235	1.5421	0.212028	7.2731	3.51321e-13	7.5195e-12
ENSSSCG00000012241:BCOR	1218.43	1.17241	0.161254	7.27055	3.58015e-13	7.65166e-12
ENSSSCG00000039264:ABCA2	1476.22	1.08321	0.149401	7.25035	4.15683e-13	8.84571e-12
ENSSSCG00000058612:NA	65.6492	5.17524	0.715471	7.23333	4.7129e-13	9.95719e-12
ENSSSCG00000007939:ANKS3	401.597	1.56562	0.216901	7.21814	5.2703e-13	1.10872e-11
ENSSSCG00000024431:ATG9B	69.1453	6.4981	0.900605	7.21525	5.38332e-13	1.13088e-11
ENSSSCG00000006682:NA	922.931	1.09618	0.152031	7.21025	5.5849e-13	1.17156e-11
ENSSSCG00000032763:PYCR3	280.318	1.68824	0.234225	7.20777	5.68756e-13	1.1914e-11
ENSSSCG00000001513:SYNGAP1	77.2859	3.13895	0.435742	7.20368	5.861e-13	1.22425e-11
ENSSSCG00000030217:COLGALT2	119.041	2.18284	0.304031	7.17968	6.98766e-13	1.45547e-11
ENSSSCG00000009592:NFIL3	5108.76	1.3359	0.186203	7.17443	7.261e-13	1.51027e-11
ENSSSCG00000017750:EVI2B	5659.74	1.20429	0.168132	7.16279	7.90521e-13	1.64194e-11
ENSSSCG00000012181:PDK3	1428.31	1.11146	0.155315	7.1562	8.2944e-13	1.71794e-11
ENSSSCG00000038044:GYG2	647.292	1.42955	0.199909	7.15098	8.61601e-13	1.77956e-11
ENSSSCG00000013649:NA	2137.04	1.0987	0.154099	7.12981	1.0051e-12	2.05009e-11
ENSSSCG00000030165:MAFF	1478.2	1.07479	0.150873	7.12384	1.04958e-12	2.13786e-11
ENSSSCG00000013416:MED16	872.184	1.09987	0.154417	7.12273	1.05811e-12	2.15228e-11
ENSSSCG00000024990:MPI	587.754	1.35866	0.190804	7.12071	1.07371e-12	2.18099e-11
ENSSSCG00000004891:SERPINB7	885.396	1.69356	0.238076	7.11352	1.13116e-12	2.28198e-11
ENSSSCG00000003885:CMPK1	2950.34	1.00218	0.140882	7.1136	1.13056e-12	2.28198e-11
ENSSSCG00000039330:ANO8	1215.64	1.02932	0.144755	7.11081	1.15361e-12	2.32407e-11
ENSSSCG00000039658:NA	3279.25	1.19766	0.168731	7.09805	1.26529e-12	2.53523e-11
ENSSSCG00000011704:WWTR1	211.629	1.99505	0.281819	7.07922	1.44971e-12	2.89295e-11
ENSSSCG00000016194:USP37	1348.6	1.24227	0.175531	7.07724	1.47057e-12	2.9306e-11
ENSSSCG00000031788:PTAFR	5215.36	1.02968	0.145952	7.05494	1.72679e-12	3.42732e-11
ENSSSCG00000049192:NA	327.154	1.73211	0.245635	7.05156	1.7692e-12	3.49269e-11
ENSSSCG00000023263:MRPL45	839.93	1.07876	0.153484	7.0285	2.08767e-12	4.08857e-11
ENSSSCG00000048856:NA	15106.1	1.13268	0.161204	7.02635	2.12e-12	4.14637e-11
ENSSSCG00000000133:TST	1157.37	1.13739	0.163323	6.96409	3.30526e-12	6.34671e-11
ENSSSCG00000044205:NA	123.897	2.70375	0.388805	6.95401	3.55036e-12	6.79081e-11
ENSSSCG00000002281:FNTB	645.17	1.24031	0.178386	6.95293	3.57778e-12	6.83439e-11
ENSSSCG00000037426:NA	682.197	1.28385	0.184663	6.95239	3.59149e-12	6.8517e-11
ENSSSCG00000052348:NA	266.671	1.54454	0.222197	6.95122	3.62134e-12	6.89973e-11
ENSSSCG00000004127:PLAGL1	921.019	1.36862	0.196908	6.95058	3.638e-12	6.92252e-11
ENSSSCG00000054957:NA	131.663	2.31857	0.333754	6.94695	3.7326e-12	7.08425e-11
ENSSSCG00000017759:ALDOC	1849.11	1.22037	0.175686	6.94632	3.74948e-12	7.10715e-11
ENSSSCG00000013446:SCAMP4	966.365	1.0615	0.153411	6.91929	4.53925e-12	8.50575e-11
ENSSSCG00000063368:NA	618.925	1.39521	0.201667	6.91838	4.56825e-12	8.54924e-11
ENSSSCG00000035555:BTBD6	662.51	1.31089	0.190061	6.89719	5.30403e-12	9.85119e-11
ENSSSCG00000014920:FZD4	2531.51	1.06999	0.155146	6.89667	5.32353e-12	9.86258e-11
ENSSSCG00000033452:NA	55.5448	4.10071	0.594898	6.89313	5.45769e-12	1.00732e-10
ENSSSCG00000036509:RWDD3	310.23	1.50526	0.218452	6.89057	5.55695e-12	1.02308e-10
ENSSSCG00000006303:DCAF6	2193.78	1.12331	0.163116	6.88659	5.7146e-12	1.04817e-10
ENSSSCG00000013897:RAB3A	170.943	1.79587	0.261503	6.86748	6.53479e-12	1.19564e-10
ENSSSCG00000032650:SUB1	1024.26	1.67923	0.244741	6.86124	6.8266e-12	1.24286e-10
ENSSSCG00000028741:DNMT3L	90.0452	2.68183	0.390959	6.85961	6.90485e-12	1.25247e-10
ENSSSCG00000042319:NA	78.1014	2.8695	0.419571	6.83913	7.96768e-12	1.43467e-10
ENSSSCG00000024596:NOCT	365.51	1.72881	0.253161	6.8289	8.55702e-12	1.53144e-10
ENSSSCG00000015653:IL19	1743.66	6.98064	1.0228	6.82507	8.78844e-12	1.57095e-10
ENSSSCG00000021814:ZMYM2	2993.63	1.11011	0.162697	6.82315	8.90683e-12	1.59018e-10
ENSSSCG00000027357:CSTB	13875.6	1.01939	0.149783	6.80577	1.00513e-11	1.78372e-10
ENSSSCG00000005587:NEK6	6107.02	1.01241	0.148866	6.80082	1.04022e-11	1.84155e-10
ENSSSCG00000037269:LANCL3	200.916	2.19935	0.323689	6.79465	1.08579e-11	1.91763e-10
ENSSSCG00000034290:MED6	554.869	1.14902	0.169143	6.79318	1.09692e-11	1.93496e-10
ENSSSCG00000046843:NA	69.0168	2.8615	0.423116	6.76291	1.3525e-11	2.37444e-10
ENSSSCG00000002754:NQO1	725.137	1.15172	0.170304	6.76272	1.35429e-11	2.37476e-10
ENSSSCG00000026592:TLR6	1460.55	1.1302	0.167402	6.7514	1.46425e-11	2.56148e-10
ENSSSCG00000030000:PLEKHN1	363.917	1.42278	0.211397	6.73037	1.69232e-11	2.92575e-10
ENSSSCG00000050581:NA	264.967	2.4512	0.366901	6.68084	2.37583e-11	4.05984e-10
ENSSSCG00000007165:MRPS26	306.356	1.38414	0.207574	6.66816	2.59035e-11	4.41107e-10
ENSSSCG00000035221:ENTR1	947.701	1.01655	0.153049	6.642	3.09452e-11	5.23936e-10
ENSSSCG00000030433:NA	186.788	1.77078	0.266772	6.63779	3.18423e-11	5.36955e-10
ENSSSCG00000033329:SLC47A1	156.427	6.23314	0.93905	6.63771	3.18597e-11	5.36955e-10
ENSSSCG00000027381:GGCX	1093.09	1.03398	0.155822	6.63564	3.23089e-11	5.43904e-10
ENSSSCG00000034000:NA	1025.02	1.28955	0.194597	6.62677	3.43112e-11	5.76952e-10
ENSSSCG00000058148:NA	123.294	2.09059	0.31554	6.62543	3.46231e-11	5.81534e-10
ENSSSCG00000016140:FZD5	206.923	1.60708	0.242755	6.62015	3.58823e-11	6.01314e-10
ENSSSCG00000001710:RUNX2	228.238	2.19568	0.332483	6.60389	4.00509e-11	6.68133e-10
ENSSSCG00000007991:WDR90	55.0106	3.64476	0.55198	6.60307	4.02727e-11	6.7076e-10
ENSSSCG00000034686:TAFA2	50.7182	5.61794	0.851672	6.59636	4.21365e-11	6.97404e-10
ENSSSCG00000062050:TUBB2A	551.14	1.36678	0.207414	6.58959	4.4105e-11	7.27535e-10
ENSSSCG00000048434:NA	572.059	1.59896	0.242933	6.58189	4.64498e-11	7.63651e-10
ENSSSCG00000050687:NA	521.757	1.18949	0.180888	6.57582	4.83849e-11	7.9458e-10
ENSSSCG00000018047:FAM83G	90.6159	2.65031	0.403073	6.57526	4.85698e-11	7.96027e-10
ENSSSCG00000017158:CCDC40	62.9484	2.87446	0.437782	6.56596	5.17001e-11	8.43387e-10
ENSSSCG00000057434:NA	56.8618	3.06356	0.467033	6.55962	5.3945e-11	8.75167e-10
ENSSSCG00000036136:BHLHE40	14277.3	1.29641	0.197857	6.55227	5.6669e-11	9.17341e-10
ENSSSCG00000012773:PNCK	46.2392	4.11129	0.6283	6.54352	6.00888e-11	9.68447e-10
ENSSSCG00000008823:SLC10A4	166.813	1.70323	0.260506	6.53817	6.22773e-11	1.00262e-09
ENSSSCG00000027646:TIPARP	4827.74	1.22906	0.188075	6.53493	6.36376e-11	1.02118e-09
ENSSSCG00000052237:NA	101.508	2.09943	0.322507	6.50973	7.52843e-11	1.20024e-09
ENSSSCG00000015735:PTPN18	359.738	1.27564	0.19598	6.50904	7.5632e-11	1.20448e-09
ENSSSCG00000013244:PACSIN3	89.704	2.56437	0.397947	6.44401	1.16361e-10	1.80819e-09
ENSSSCG00000053166:NA	3642.36	1.19835	0.18596	6.44415	1.16254e-10	1.80819e-09
ENSSSCG00000035212:KLF6	5106.69	1.01655	0.158159	6.42739	1.29815e-10	2.00459e-09
ENSSSCG00000023171:SLC66A2	1015.04	1.14705	0.178705	6.4187	1.37439e-10	2.11568e-09
ENSSSCG00000032494:TIMM21	691.704	1.03048	0.160895	6.40468	1.50687e-10	2.31477e-09
ENSSSCG00000009356:NA	725.814	1.06443	0.166303	6.40058	1.54783e-10	2.36783e-09
ENSSSCG00000017261:ARSG	2137.66	1.16024	0.181892	6.37874	1.78545e-10	2.71165e-09
ENSSSCG00000028488:LTC4S	84.2112	2.37175	0.372855	6.36105	2.00383e-10	3.02461e-09
ENSSSCG00000036622:NA	2182.17	1.14902	0.180719	6.35802	2.04366e-10	3.08158e-09
ENSSSCG00000058971:FAM219A	1467.89	1.04289	0.164212	6.35088	2.14083e-10	3.20842e-09
ENSSSCG00000008193:NA	59.7976	6.87848	1.08477	6.34094	2.28363e-10	3.41102e-09
ENSSSCG00000063011:NA	579.47	1.08334	0.170968	6.33652	2.35007e-10	3.50419e-09
ENSSSCG00000024361:TFB1M	493.146	1.15559	0.183051	6.31293	2.73798e-10	4.05799e-09
ENSSSCG00000063242:NA	88.2418	2.30322	0.365928	6.29419	3.09003e-10	4.55686e-09
ENSSSCG00000037354:MMACHC	142.441	1.72555	0.275879	6.25472	3.98226e-10	5.82603e-09
ENSSSCG00000000619:FAM234B	155.721	1.68042	0.268674	6.25449	3.98814e-10	5.82885e-09
ENSSSCG00000016111:FZD7	79.7494	2.73272	0.437071	6.25236	4.04297e-10	5.90313e-09
ENSSSCG00000016322:ACKR3	136.586	9.07598	1.45358	6.24387	4.26865e-10	6.20194e-09
ENSSSCG00000040162:NUPR1	1133.2	1.59459	0.255428	6.2428	4.29797e-10	6.23841e-09
ENSSSCG00000013369:NA	146.063	2.73559	0.438305	6.2413	4.33956e-10	6.29257e-09
ENSSSCG00000032698:TPPP	64.9817	3.19882	0.512578	6.24066	4.35734e-10	6.31215e-09
ENSSSCG00000045021:NA	42.3796	3.57172	0.572576	6.23799	4.4324e-10	6.40829e-09
ENSSSCG00000052716:NA	222.875	1.48288	0.237842	6.23473	4.5255e-10	6.53649e-09
ENSSSCG00000008006:FBXL16	62.4895	2.75169	0.441743	6.22916	4.6893e-10	6.76645e-09
ENSSSCG00000038190:MPST	224.472	1.64551	0.264229	6.22759	4.73666e-10	6.82811e-09
ENSSSCG00000011857:LMLN	701.211	1.04965	0.168757	6.21991	4.97442e-10	7.14989e-09
ENSSSCG00000010288:DNAJB12	2644.45	1.02462	0.165388	6.19524	5.81973e-10	8.30015e-09
ENSSSCG00000022961:CLMP	758.203	1.53407	0.248144	6.18218	6.32217e-10	8.97335e-09
ENSSSCG00000017943:ACAP1	47.5499	3.24291	0.524887	6.17831	6.47923e-10	9.17859e-09
ENSSSCG00000030155:PHF10	1007.34	1.04884	0.169857	6.17484	6.62293e-10	9.36418e-09
ENSSSCG00000017137:METRNL	340.698	1.35227	0.219218	6.1686	6.88981e-10	9.73218e-09
ENSSSCG00000004890:SERPINB2	12292.4	3.02609	0.490682	6.1671	6.95551e-10	9.80621e-09
ENSSSCG00000039598:ADAT2	123.129	1.8355	0.298617	6.14665	7.91349e-10	1.11037e-08
ENSSSCG00000004656:EID1	164.08	1.68469	0.275463	6.11583	9.6056e-10	1.33888e-08
ENSSSCG00000007988:JMJD8	130.511	1.94535	0.318556	6.10678	1.01661e-09	1.41433e-08
ENSSSCG00000012743:MTMR1	1503.58	1.22017	0.20033	6.09078	1.12361e-09	1.55732e-08
ENSSSCG00000015446:PNPLA8	9473.99	1.16871	0.192036	6.0859	1.15836e-09	1.60097e-08
ENSSSCG00000021397:PODXL2	38.9852	5.22887	0.860307	6.07791	1.21756e-09	1.68121e-08
ENSSSCG00000052708:NA	277.372	1.46914	0.242088	6.06862	1.2901e-09	1.77972e-08
ENSSSCG00000062435:NA	567.968	1.08752	0.179262	6.06665	1.30605e-09	1.79834e-08
ENSSSCG00000031509:MTMR12	457.354	1.13338	0.186882	6.06467	1.32229e-09	1.81731e-08
ENSSSCG00000000703:NA	91.2048	2.05574	0.339691	6.05178	1.43256e-09	1.95249e-08
ENSSSCG00000025996:MTUS2	78.0875	2.6227	0.433492	6.05017	1.44697e-09	1.96849e-08
ENSSSCG00000004963:NA	1306.3	1.05621	0.174834	6.04122	1.52957e-09	2.07704e-08
ENSSSCG00000038992:TUBB6	91.2209	2.32971	0.386181	6.03269	1.61249e-09	2.17959e-08
ENSSSCG00000042692:NA	75.5846	2.80825	0.467466	6.00738	1.8854e-09	2.52534e-08
ENSSSCG00000028338:PAMR1	767.704	1.1384	0.189569	6.00518	1.91124e-09	2.55762e-08
ENSSSCG00000022324:PPFIA3	272.829	1.35716	0.226139	6.00144	1.95571e-09	2.61477e-08
ENSSSCG00000040107:GMEB2	308.885	1.20444	0.201097	5.98933	2.10707e-09	2.81204e-08
ENSSSCG00000054460:NA	63.2297	2.56815	0.428823	5.98884	2.11349e-09	2.81704e-08
ENSSSCG00000006893:BCAR3	696.464	1.24264	0.207536	5.98759	2.12967e-09	2.83449e-08
ENSSSCG00000052134:NA	177.576	1.63646	0.273726	5.97844	2.25283e-09	2.99302e-08
ENSSSCG00000020758:NQO2	465.916	1.215	0.203517	5.97002	2.37223e-09	3.14316e-08
ENSSSCG00000053578:NA	122.771	1.74174	0.291882	5.96727	2.41259e-09	3.18518e-08
ENSSSCG00000017868:P2RX5	208.455	1.49743	0.251387	5.95666	2.57444e-09	3.38372e-08
ENSSSCG00000024970:ETV3	4635.13	1.07904	0.181273	5.95255	2.63997e-09	3.46675e-08
ENSSSCG00000011681:TRPC1	122.962	1.77704	0.298886	5.94555	2.75524e-09	3.60528e-08
ENSSSCG00000035478:RMND5A	1857.38	1.00787	0.169558	5.94411	2.77969e-09	3.63405e-08
ENSSSCG00000020725:ERBB3	38.5865	3.54886	0.600574	5.90911	3.43971e-09	4.4457e-08
ENSSSCG00000016843:CPLANE1	89.1421	1.99043	0.337652	5.8949	3.74909e-09	4.82442e-08
ENSSSCG00000024184:FASTK	389.296	1.12709	0.191322	5.89106	3.83733e-09	4.92063e-08
ENSSSCG00000054216:NA	115.853	1.893	0.321841	5.88177	4.059e-09	5.16017e-08
ENSSSCG00000017778:DHRS13	34.9633	4.73147	0.805752	5.87212	4.30251e-09	5.45299e-08
ENSSSCG00000008009:LMF1	472.37	1.04655	0.178356	5.86779	4.41634e-09	5.5728e-08
ENSSSCG00000007981:NPRL3	313.648	1.19293	0.20332	5.86726	4.43044e-09	5.58205e-08
ENSSSCG00000033456:GPR157	66.6147	2.32286	0.395976	5.86618	4.45942e-09	5.61119e-08
ENSSSCG00000011689:PLOD2	199.664	1.62811	0.278707	5.84165	5.16876e-09	6.43781e-08
ENSSSCG00000036787:APOLD1	33.5537	4.16974	0.713913	5.84068	5.19868e-09	6.46961e-08
ENSSSCG00000034868:VAMP2	603.372	1.16683	0.200292	5.82564	5.68929e-09	7.03859e-08
ENSSSCG00000028635:NA	326.49	1.18842	0.204565	5.8095	6.2658e-09	7.7259e-08
ENSSSCG00000039370:NA	250.103	1.53468	0.264625	5.79945	6.6532e-09	8.17123e-08
ENSSSCG00000057004:VKORC1	114.807	1.82058	0.313933	5.79928	6.66021e-09	8.17123e-08
ENSSSCG00000035307:NA	66.1036	2.31127	0.399245	5.7891	7.0763e-09	8.6386e-08
ENSSSCG00000009243:THAP9	186.107	1.65562	0.286335	5.78209	7.37775e-09	8.96947e-08
ENSSSCG00000017797:SLC6A4	124.78	1.6704	0.289727	5.76545	8.14406e-09	9.85238e-08
ENSSSCG00000032007:RTN4	16671.7	1.10327	0.191487	5.76161	8.33165e-09	1.00711e-07
ENSSSCG00000059660:NA	127.895	1.79095	0.311421	5.7509	8.87721e-09	1.06867e-07
ENSSSCG00000036822:TMEM273	74.5932	2.66305	0.463681	5.74329	9.28564e-09	1.11693e-07
ENSSSCG00000035906:SLC13A3	431.97	1.71676	0.299217	5.73751	9.60796e-09	1.15288e-07
ENSSSCG00000038675:EPHA10	89.91	8.47196	1.48079	5.72123	1.05755e-08	1.26383e-07
ENSSSCG00000012489:TRMT2B	175.262	1.4761	0.25831	5.71446	1.10051e-08	1.30564e-07
ENSSSCG00000052660:NA	208.935	1.37162	0.240313	5.70763	1.1456e-08	1.35697e-07
ENSSSCG00000004425:LAMA4	110.049	1.83779	0.322179	5.70426	1.16849e-08	1.37964e-07
ENSSSCG00000002708:TMEM231	186.562	1.43471	0.251661	5.70094	1.19148e-08	1.40341e-07
ENSSSCG00000002783:SLC9A5	104.489	2.00698	0.352154	5.69915	1.20408e-08	1.416e-07
ENSSSCG00000034200:SEC22C	341.674	1.12702	0.197937	5.69382	1.24231e-08	1.45746e-07
ENSSSCG00000041504:NA	40.3021	3.50704	0.61641	5.68946	1.2744e-08	1.49274e-07
ENSSSCG00000045883:NA	91.7891	2.37888	0.418317	5.68678	1.29456e-08	1.51394e-07
ENSSSCG00000011632:NPHP3	324.175	1.17228	0.206329	5.68159	1.33445e-08	1.559e-07
ENSSSCG00000007517:NPEPL1	309.644	1.23734	0.217903	5.6784	1.35961e-08	1.58499e-07
ENSSSCG00000004223:HEY2	40.4013	3.61345	0.637217	5.67067	1.4224e-08	1.65297e-07
ENSSSCG00000022447:F3	12050.9	3.52982	0.624157	5.65534	1.55541e-08	1.79481e-07
ENSSSCG00000040118:NA	333.037	1.14878	0.203733	5.63867	1.71364e-08	1.96968e-07
ENSSSCG00000023228:NUMBL	35.5013	5.5116	0.979169	5.62886	1.81406e-08	2.08349e-07
ENSSSCG00000023539:MBOAT2	49.939	3.30318	0.587126	5.62602	1.84413e-08	2.11637e-07
ENSSSCG00000037336:GID4	524.924	1.06392	0.189769	5.60641	2.0657e-08	2.35599e-07
ENSSSCG00000016527:SLC13A4	174.188	1.42313	0.254499	5.59187	2.24635e-08	2.55018e-07
ENSSSCG00000028182:CDK17	2874.12	1.06295	0.190334	5.58464	2.34184e-08	2.65043e-07
ENSSSCG00000035757:SSBP2	59.8112	2.47848	0.443982	5.58239	2.37235e-08	2.67674e-07
ENSSSCG00000017235:NA	179.524	1.79333	0.321247	5.5824	2.37226e-08	2.67674e-07
ENSSSCG00000054809:NA	169.198	1.76081	0.315906	5.57385	2.49167e-08	2.8028e-07
ENSSSCG00000042365:NA	435.309	1.19913	0.215249	5.57091	2.53411e-08	2.84619e-07
ENSSSCG00000015583:SMYD2	317.768	1.11614	0.200375	5.57026	2.54352e-08	2.85459e-07
ENSSSCG00000012403:OGT	8889.06	1.06778	0.191716	5.56962	2.55292e-08	2.86296e-07
ENSSSCG00000033655:TUBB2B	273.784	1.54342	0.277278	5.56633	2.60161e-08	2.90871e-07
ENSSSCG00000014068:UTP15	1356.28	1.14091	0.205411	5.5543	2.78724e-08	3.10214e-07
ENSSSCG00000006374:CD244	1934.64	1.12237	0.202212	5.55048	2.84893e-08	3.16603e-07
ENSSSCG00000016019:NCKAP1	1702.35	1.04654	0.189017	5.53674	3.08155e-08	3.40966e-07
ENSSSCG00000034101:D2HGDH	346.578	1.07913	0.194905	5.53671	3.08204e-08	3.40966e-07
ENSSSCG00000023604:LAP3	1280.41	1.0156	0.183472	5.53545	3.10424e-08	3.43165e-07
ENSSSCG00000061752:NA	179.174	1.56676	0.28337	5.52902	3.22031e-08	3.54666e-07
ENSSSCG00000022993:TBC1D8B	144.237	1.75003	0.317142	5.51813	3.42624e-08	3.76784e-07
ENSSSCG00000056851:NA	223.775	1.25093	0.226811	5.51529	3.48215e-08	3.81377e-07
ENSSSCG00000017335:HEXIM2	268.791	1.2374	0.224362	5.51522	3.48352e-08	3.81377e-07
ENSSSCG00000005036:GPR137C	30.916	8.37795	1.52476	5.49461	3.9157e-08	4.26161e-07
ENSSSCG00000061760:NA	77.2313	2.08631	0.38071	5.48005	4.25198e-08	4.60044e-07
ENSSSCG00000024802:MACC1	1022.77	1.02491	0.187135	5.47686	4.3294e-08	4.67734e-07
ENSSSCG00000012926:PC	310.357	1.31215	0.239991	5.46752	4.56381e-08	4.91261e-07
ENSSSCG00000031219:NAPB	173.659	1.38222	0.252809	5.46746	4.56536e-08	4.91261e-07
ENSSSCG00000009808:TMEM120B	3249.94	1.04315	0.190894	5.46453	4.64124e-08	4.98502e-07
ENSSSCG00000009943:SSH1	649.444	1.00397	0.18376	5.46349	4.66873e-08	5.00726e-07
ENSSSCG00000029456:SLC7A1	4726.82	1.38371	0.253358	5.4615	4.72133e-08	5.05999e-07
ENSSSCG00000010181:C1orf198	443.629	1.03074	0.188922	5.45592	4.87186e-08	5.20921e-07
ENSSSCG00000037270:DYNLT4	59.3578	2.36996	0.43491	5.4493	5.0568e-08	5.37655e-07
ENSSSCG00000054028:NA	50.268	2.60314	0.479243	5.43178	5.57959e-08	5.89837e-07
ENSSSCG00000007935:DNAAF8	65.3441	2.2444	0.413529	5.42743	5.71707e-08	6.03937e-07
ENSSSCG00000010640:NRAP	348.771	1.25089	0.230527	5.42624	5.7552e-08	6.07529e-07
ENSSSCG00000060236:CBX7	124.411	1.55463	0.286641	5.42362	5.84033e-08	6.15195e-07
ENSSSCG00000055777:NA	167.534	1.41166	0.260329	5.4226	5.87396e-08	6.18296e-07
ENSSSCG00000016792:RETREG1	1834.26	1.01424	0.187324	5.41436	6.15099e-08	6.45154e-07
ENSSSCG00000025485:NA	293.987	1.56228	0.289112	5.4037	6.52784e-08	6.82738e-07
ENSSSCG00000037158:MTURN	268.183	1.28252	0.238137	5.38564	7.21893e-08	7.51819e-07
ENSSSCG00000005041:FERMT2	65.7334	2.22377	0.412982	5.38467	7.25791e-08	7.54813e-07
ENSSSCG00000017336:HEXIM1	1591.03	1.03733	0.19286	5.37866	7.50439e-08	7.78798e-07
ENSSSCG00000048633:NA	239.121	1.21114	0.225257	5.37671	7.58601e-08	7.86715e-07
ENSSSCG00000015494:ZBTB37	678.134	1.03722	0.192927	5.37622	7.60649e-08	7.88056e-07
ENSSSCG00000010742:UROS	321.367	1.06466	0.198905	5.35259	8.67042e-08	8.92896e-07
ENSSSCG00000034811:QDPR	212.867	1.63288	0.305146	5.35113	8.74069e-08	8.99504e-07
ENSSSCG00000013147:FAM111B	9620.48	1.04545	0.195416	5.34986	8.80226e-08	9.05209e-07
ENSSSCG00000011215:OXSM	257.996	1.15598	0.216314	5.34399	9.09207e-08	9.3306e-07
ENSSSCG00000061569:NA	72.6044	2.02061	0.378515	5.33826	9.38446e-08	9.6106e-07
ENSSSCG00000040139:B3GNT9	164.386	1.70466	0.319755	5.33116	9.7589e-08	9.94571e-07
ENSSSCG00000001596:MOCS1	234.676	1.24999	0.234736	5.32507	1.00913e-07	1.02703e-06
ENSSSCG00000002292:PLEKHH1	916.682	1.02771	0.193043	5.32375	1.01652e-07	1.03384e-06
ENSSSCG00000052468:NA	106.834	1.67602	0.315054	5.3198	1.03883e-07	1.05507e-06
ENSSSCG00000037619:EEF1AKMT3	1145.63	1.43155	0.269131	5.31914	1.04257e-07	1.05814e-06
ENSSSCG00000015378:SP4	144.369	1.50998	0.28405	5.31591	1.06124e-07	1.07487e-06
ENSSSCG00000036669:NA	233.943	1.26645	0.238314	5.31423	1.0711e-07	1.08263e-06
ENSSSCG00000001245:POLR1H	455.785	1.03504	0.194795	5.31349	1.07545e-07	1.08628e-06
ENSSSCG00000008017:NME3	195.895	1.33367	0.25104	5.31259	1.0808e-07	1.09094e-06
ENSSSCG00000061561:NA	114.147	2.0155	0.379944	5.30474	1.12837e-07	1.13584e-06
ENSSSCG00000040945:ZFYVE21	390.702	1.08946	0.205546	5.30032	1.15598e-07	1.16205e-06
ENSSSCG00000010138:ZDHHC8	261.624	1.38464	0.261566	5.29366	1.19891e-07	1.20193e-06
ENSSSCG00000037188:PCP2	49.2208	2.46155	0.465733	5.28532	1.25483e-07	1.25543e-06
ENSSSCG00000039539:DHTKD1	204.151	1.27435	0.241271	5.28181	1.27911e-07	1.27539e-06
ENSSSCG00000013501:CREB3L3	308.025	1.10072	0.208653	5.27535	1.32501e-07	1.31938e-06
ENSSSCG00000055012:NA	92.1056	1.74512	0.33097	5.27274	1.34403e-07	1.33561e-06
ENSSSCG00000015488:TNFSF4	331.17	1.14209	0.216821	5.26744	1.38338e-07	1.37194e-06
ENSSSCG00000003286:NA	122.923	1.60427	0.305199	5.25647	1.46847e-07	1.45242e-06
ENSSSCG00000016210:ABCB6	236.887	1.34129	0.255363	5.25248	1.50067e-07	1.48227e-06
ENSSSCG00000000006:PPARA	216.915	1.26157	0.240864	5.23767	1.62612e-07	1.59976e-06
ENSSSCG00000011264:CSRNP1	1531.47	1.3049	0.250339	5.21253	1.86285e-07	1.81569e-06
ENSSSCG00000038765:FAM89A	249.017	1.14106	0.219487	5.19876	2.00619e-07	1.94002e-06
ENSSSCG00000003926:BTBD19	123.78	1.72813	0.332584	5.19608	2.03533e-07	1.96562e-06
ENSSSCG00000003383:ZBTB48	272.117	1.13064	0.217836	5.19033	2.0992e-07	2.02069e-06
ENSSSCG00000049609:NA	118.678	1.51255	0.291512	5.18861	2.11866e-07	2.03809e-06
ENSSSCG00000002937:NA	74.4275	1.87825	0.362541	5.18079	2.20943e-07	2.12264e-06
ENSSSCG00000016270:C2orf72	25.8911	4.28789	0.828382	5.17622	2.26427e-07	2.17108e-06
ENSSSCG00000036482:ZSWIM7	183.307	1.28245	0.247978	5.17161	2.32081e-07	2.21952e-06
ENSSSCG00000005828:EGFL7	35.3138	3.06646	0.593837	5.1638	2.41982e-07	2.30822e-06
ENSSSCG00000005907:ADCK5	158.616	1.34221	0.260893	5.14466	2.68011e-07	2.53519e-06
ENSSSCG00000001841:RHCG	2594.15	1.0122	0.196798	5.14334	2.69897e-07	2.55139e-06
ENSSSCG00000007554:ZFAND2A	214.489	1.20016	0.233795	5.13341	2.84534e-07	2.67946e-06
ENSSSCG00000041502:NA	27.7231	3.88251	0.756636	5.13127	2.87787e-07	2.70835e-06
ENSSSCG00000037428:NA	233.302	1.29841	0.254435	5.1031	3.34137e-07	3.09517e-06
ENSSSCG00000029160:NA	1798.07	1.2737	0.249741	5.10009	3.39497e-07	3.13949e-06
ENSSSCG00000030309:NDRG2	349.415	1.19783	0.235039	5.09629	3.46375e-07	3.1925e-06
ENSSSCG00000035216:SPRED3	186.142	1.43413	0.281664	5.09165	3.54952e-07	3.2695e-06
ENSSSCG00000061816:NA	56.4743	2.2343	0.438837	5.09142	3.55391e-07	3.2715e-06
ENSSSCG00000051849:NA	36.6763	3.23046	0.634507	5.0913	3.5562e-07	3.27158e-06
ENSSSCG00000062970:NA	172.414	1.36615	0.268823	5.08197	3.73547e-07	3.4247e-06
ENSSSCG00000053428:NA	58.4839	2.09112	0.411483	5.08191	3.73659e-07	3.4247e-06
ENSSSCG00000032573:NA	180.473	1.30182	0.25649	5.07554	3.86402e-07	3.53271e-06
ENSSSCG00000040586:PAOX	312.548	1.08276	0.213435	5.07304	3.91505e-07	3.57273e-06
ENSSSCG00000005680:PRRX2	28.2132	5.78444	1.14399	5.05638	4.27289e-07	3.87291e-06
ENSSSCG00000032438:FFAR2	394.363	1.18986	0.23553	5.05183	4.37591e-07	3.96142e-06
ENSSSCG00000038713:CRIP2	70.0069	1.88863	0.375954	5.02358	5.07182e-07	4.55229e-06
ENSSSCG00000012843:PIDD1	127.37	1.43906	0.286469	5.02345	5.07522e-07	4.55257e-06
ENSSSCG00000037792:COX7A1	62.3926	2.17683	0.433445	5.02216	5.10945e-07	4.5777e-06
ENSSSCG00000014310:CXCL14	28.2144	5.77964	1.1519	5.01747	5.23569e-07	4.67944e-06
ENSSSCG00000000184:DDN	29.3789	3.26044	0.649879	5.017	5.24847e-07	4.68765e-06
ENSSSCG00000011014:BAMBI	35.5941	3.17382	0.63462	5.00113	5.69956e-07	5.05725e-06
ENSSSCG00000001518:ITPR3	323.593	1.10018	0.220113	4.99825	5.7852e-07	5.12091e-06
ENSSSCG00000061993:NA	24.2629	4.51661	0.908616	4.97086	6.66552e-07	5.86159e-06
ENSSSCG00000013243:DDB2	176.046	1.22199	0.245831	4.97086	6.66568e-07	5.86159e-06
ENSSSCG00000000135:KCTD17	330.961	1.27184	0.255857	4.9709	6.66434e-07	5.86159e-06
ENSSSCG00000003684:MTCL1	219.42	1.3846	0.278603	4.9698	6.70229e-07	5.88675e-06
ENSSSCG00000009591:AUH	316.821	1.05698	0.213049	4.96119	7.00634e-07	6.13554e-06
ENSSSCG00000026175:FAM81B	26.1525	3.7954	0.765264	4.95959	7.06406e-07	6.18241e-06
ENSSSCG00000033880:TSPAN32	93.8925	1.66794	0.33667	4.95423	7.26167e-07	6.34407e-06
ENSSSCG00000010604:SH3PXD2A	166.341	1.32712	0.267929	4.95325	7.29829e-07	6.36475e-06
ENSSSCG00000007682:SH2B2	273.142	1.03211	0.208469	4.95092	7.38641e-07	6.43398e-06
ENSSSCG00000008089:CKAP2L	856.917	1.03816	0.209712	4.95039	7.40657e-07	6.44774e-06
ENSSSCG00000046312:NA	56.2776	2.66169	0.538233	4.94523	7.60526e-07	6.60123e-06
ENSSSCG00000003573:MAP3K6	145.939	1.57075	0.318536	4.93115	8.17487e-07	7.07896e-06
ENSSSCG00000013031:KCNK4	24.3792	4.52649	0.918983	4.92554	8.41271e-07	7.26785e-06
ENSSSCG00000010876:DESI2	1592.97	1.26501	0.25712	4.91992	8.65807e-07	7.47544e-06
ENSSSCG00000015654:IL20	293.813	6.44914	1.31208	4.9152	8.86927e-07	7.64884e-06
ENSSSCG00000010332:PLAC9	2079.21	1.02286	0.208317	4.91011	9.10261e-07	7.82718e-06
ENSSSCG00000005313:CCDC107	259.261	1.1729	0.239029	4.90696	9.24982e-07	7.9445e-06
ENSSSCG00000053450:NA	84.1527	1.77446	0.361982	4.90205	9.48407e-07	8.12676e-06
ENSSSCG00000060683:NA	24.7256	4.56636	0.931963	4.89972	9.59727e-07	8.20945e-06
ENSSSCG00000026365:NA	77.2224	1.78443	0.364277	4.89854	9.65515e-07	8.24939e-06
ENSSSCG00000050626:NA	37.5835	2.76784	0.565878	4.89123	1.00209e-06	8.53224e-06
ENSSSCG00000004221:HINT3	1123.87	1.02778	0.210189	4.88976	1.00958e-06	8.591e-06
ENSSSCG00000035730:ZDHHC21	335.677	1.09101	0.223338	4.88502	1.03419e-06	8.77008e-06
ENSSSCG00000007998:RHBDL1	31.5518	3.6681	0.752305	4.87582	1.08359e-06	9.15744e-06
ENSSSCG00000013027:NA	35.3586	2.94314	0.603944	4.8732	1.09805e-06	9.26299e-06
ENSSSCG00000017914:GLTPD2	126.355	1.40285	0.288596	4.86094	1.1683e-06	9.81705e-06
ENSSSCG00000014818:STARD10	99.5761	1.56088	0.322067	4.84645	1.25688e-06	1.04866e-05
ENSSSCG00000039609:ANKRD33B	178.83	1.3375	0.27702	4.82817	1.37794e-06	1.14e-05
ENSSSCG00000020967:NA	200.136	1.50978	0.312806	4.82656	1.38915e-06	1.14831e-05
ENSSSCG00000025993:SGPP2	38.1092	7.22718	1.50048	4.81659	1.46033e-06	1.20243e-05
ENSSSCG00000041715:NA	92.4964	1.65473	0.343606	4.81579	1.46619e-06	1.20658e-05
ENSSSCG00000035615:GSTK1	153.939	1.24316	0.258227	4.81423	1.4777e-06	1.2147e-05
ENSSSCG00000016450:NOS3	37.6985	7.21401	1.49901	4.81251	1.4905e-06	1.22249e-05
ENSSSCG00000022337:SERPINB11	69.1782	2.52822	0.525764	4.80865	1.51954e-06	1.24354e-05
ENSSSCG00000060910:NA	76.7836	1.78873	0.372471	4.80233	1.56831e-06	1.27991e-05
ENSSSCG00000039535:CAMK2B	23.2376	4.9013	1.02072	4.8018	1.57245e-06	1.28257e-05
ENSSSCG00000028724:N6AMT1	175.984	1.28355	0.267742	4.79397	1.63515e-06	1.33077e-05
ENSSSCG00000000082:CACNA1I	36.9071	7.17937	1.49848	4.79111	1.65861e-06	1.34689e-05
ENSSSCG00000046607:NA	59.0343	2.02556	0.424601	4.77051	1.83756e-06	1.47998e-05
ENSSSCG00000015293:NA	170.7	1.34351	0.281881	4.76622	1.87718e-06	1.50778e-05
ENSSSCG00000024914:CFB	432.991	1.13377	0.237946	4.76483	1.89015e-06	1.51737e-05
ENSSSCG00000051862:NA	104.608	1.75347	0.368275	4.7613	1.92354e-06	1.54249e-05
ENSSSCG00000000005:CDPF1	184.166	1.3335	0.28136	4.73946	2.14284e-06	1.70444e-05
ENSSSCG00000003863:ZFYVE9	469.253	1.04564	0.220829	4.73507	2.18981e-06	1.73651e-05
ENSSSCG00000021040:SLC26A11	224.967	1.10595	0.233638	4.7336	2.20574e-06	1.74788e-05
ENSSSCG00000033792:RAB40C	274.152	1.01667	0.215058	4.72744	2.27374e-06	1.79597e-05
ENSSSCG00000025969:PTPRR	130.481	1.31606	0.278666	4.72272	2.32707e-06	1.83417e-05
ENSSSCG00000053210:NA	95.9542	1.59053	0.337261	4.71603	2.40494e-06	1.89352e-05
ENSSSCG00000012066:KCNJ15	503.098	1.37275	0.291313	4.71228	2.44966e-06	1.92565e-05
ENSSSCG00000039395:GAS2L2	88.6097	1.59561	0.338762	4.71011	2.47582e-06	1.94414e-05
ENSSSCG00000032803:CYP2S1	107.384	1.60228	0.343214	4.66845	3.03479e-06	2.34806e-05
ENSSSCG00000010283:SPOCK2	86.3627	1.57413	0.33782	4.65967	3.16713e-06	2.43894e-05
ENSSSCG00000025810:KCNAB1	201.531	1.08355	0.232552	4.65939	3.17141e-06	2.44036e-05
ENSSSCG00000025210:ATG10	111.172	1.50631	0.323593	4.65495	3.24058e-06	2.48641e-05
ENSSSCG00000034920:NA	55.281	2.02357	0.434825	4.65377	3.25928e-06	2.49617e-05
ENSSSCG00000056631:NA	25.9384	3.20663	0.68926	4.65227	3.28297e-06	2.5111e-05
ENSSSCG00000015579:PTGS2	18577.4	1.02231	0.220561	4.63504	3.56864e-06	2.71077e-05
ENSSSCG00000055271:NA	16.4606	7.4659	1.61065	4.63533	3.56376e-06	2.71077e-05
ENSSSCG00000007478:ATP9A	31.8352	3.01685	0.651002	4.63417	3.58371e-06	2.71997e-05
ENSSSCG00000005312:SIT1	33.0859	2.74084	0.593445	4.61852	3.8648e-06	2.90935e-05
ENSSSCG00000035051:ADORA2B	20.5017	4.69893	1.01745	4.61834	3.86822e-06	2.91044e-05
ENSSSCG00000015894:DPP4	312.659	1.08907	0.236053	4.61368	3.95603e-06	2.96742e-05
ENSSSCG00000011377:LAMB2	174.951	1.21773	0.264368	4.6062	4.10088e-06	3.06983e-05
ENSSSCG00000011881:IQCB1	109.023	1.43881	0.313542	4.5889	4.45592e-06	3.32043e-05
ENSSSCG00000057366:NA	21.1358	4.7474	1.03533	4.58541	4.53104e-06	3.3696e-05
ENSSSCG00000004158:IL22RA2	23.2886	3.61301	0.788014	4.58495	4.54088e-06	3.37522e-05
ENSSSCG00000028172:FAM78A	291.97	1.05764	0.230691	4.58465	4.54749e-06	3.37843e-05
ENSSSCG00000008545:ZNF512	195.328	1.19002	0.259952	4.57787	4.69745e-06	3.47932e-05
ENSSSCG00000001846:WDR93	141.474	1.33796	0.292673	4.57152	4.84199e-06	3.58099e-05
ENSSSCG00000039109:MTERF2	252.527	1.00747	0.220736	4.56413	5.0157e-06	3.70203e-05
ENSSSCG00000016912:PLPP1	230.153	1.07405	0.235421	4.56225	5.06086e-06	3.73163e-05
ENSSSCG00000002957:GGN	174.554	1.17268	0.257129	4.56065	5.09947e-06	3.75821e-05
ENSSSCG00000044913:NA	119.065	1.53742	0.337721	4.55233	5.30552e-06	3.90033e-05
ENSSSCG00000026924:KIFC2	70.3341	2.31181	0.508075	4.55013	5.36127e-06	3.93935e-05
ENSSSCG00000016583:GARIN1A	90.7794	1.74552	0.383836	4.54758	5.4267e-06	3.98345e-05
ENSSSCG00000003329:ACAP3	113.501	1.43597	0.316021	4.54391	5.52194e-06	4.04732e-05
ENSSSCG00000006132:MMP16	105.134	1.43952	0.316972	4.54148	5.58606e-06	4.08822e-05
ENSSSCG00000050056:NA	20.116	4.67735	1.03357	4.52545	6.02672e-06	4.38894e-05
ENSSSCG00000006889:ARHGAP29	57.6529	1.94076	0.429876	4.51469	6.34085e-06	4.6018e-05
ENSSSCG00000014871:TSKU	124.325	1.39902	0.310384	4.50738	6.56332e-06	4.75389e-05
ENSSSCG00000033580:NA	55.2664	1.87058	0.415669	4.50016	6.79009e-06	4.89172e-05
ENSSSCG00000025218:TXNL4B	405.376	1.08751	0.241738	4.4987	6.837e-06	4.9207e-05
ENSSSCG00000034154:WNK2	118.423	1.38115	0.307277	4.49479	6.96388e-06	5.00226e-05
ENSSSCG00000013725:FBXW9	44.4731	2.11185	0.471124	4.48259	7.37432e-06	5.25612e-05
ENSSSCG00000009517:GPR183	63.179	1.82344	0.407048	4.47966	7.47631e-06	5.32624e-05
ENSSSCG00000053689:NA	93.3687	1.55864	0.348224	4.47599	7.60591e-06	5.41334e-05
ENSSSCG00000033001:FZD8	32.1697	2.60007	0.581865	4.46852	7.87626e-06	5.58957e-05
ENSSSCG00000005375:CORO2A	216.986	1.0898	0.244384	4.45938	8.21953e-06	5.80802e-05
ENSSSCG00000016865:FBXO4	162.033	1.14523	0.257196	4.45276	8.47723e-06	5.98152e-05
ENSSSCG00000058492:ARSD	144.702	1.17565	0.264369	4.44701	8.70736e-06	6.12047e-05
ENSSSCG00000011768:CCDC39	167.024	1.10391	0.248408	4.44394	8.83266e-06	6.20263e-05
ENSSSCG00000056411:NA	488.65	1.09233	0.245821	4.44362	8.84586e-06	6.20599e-05
ENSSSCG00000008820:TEC	1092.09	1.11307	0.250484	4.44366	8.84406e-06	6.20599e-05
ENSSSCG00000050987:NA	143.386	1.19221	0.268505	4.44017	8.98866e-06	6.30018e-05
ENSSSCG00000028637:CYP27B1	8227.44	1.96885	0.443622	4.43812	9.07467e-06	6.35744e-05
ENSSSCG00000016983:STC2	732.537	3.53692	0.797003	4.43778	9.08913e-06	6.36455e-05
ENSSSCG00000028720:NXN	47.2465	2.01547	0.454295	4.43648	9.14436e-06	6.39108e-05
ENSSSCG00000005314:ARHGEF39	91.5852	1.48155	0.334205	4.43306	9.29051e-06	6.48094e-05
ENSSSCG00000036427:NA	26.2354	2.93051	0.661574	4.42961	9.44048e-06	6.57933e-05
ENSSSCG00000039656:NA	372.688	1.01992	0.23075	4.42003	9.8687e-06	6.85833e-05
ENSSSCG00000016158:LANCL1	218.448	1.07366	0.243308	4.41277	1.02056e-05	7.07913e-05
ENSSSCG00000030247:EPM2AIP1	136.56	1.19746	0.271665	4.40786	1.04398e-05	7.22798e-05
ENSSSCG00000046385:NA	24.4492	3.28032	0.74469	4.40494	1.05813e-05	7.3225e-05
ENSSSCG00000003061:CADM4	133.536	1.2502	0.283867	4.40419	1.0618e-05	7.34097e-05
ENSSSCG00000022649:SLC7A11	14052.1	1.07641	0.244842	4.39635	1.10086e-05	7.60034e-05
ENSSSCG00000048264:NA	34.2074	2.51692	0.574704	4.3795	1.18949e-05	8.17022e-05
ENSSSCG00000053219:NA	45.6808	2.10156	0.479893	4.37923	1.19098e-05	8.17665e-05
ENSSSCG00000035445:SEZ6	71.9861	1.61947	0.369932	4.37776	1.19905e-05	8.22439e-05
ENSSSCG00000017384:AOC2	88.4481	1.5731	0.36019	4.36741	1.25726e-05	8.59169e-05
ENSSSCG00000001434:EGFL8	25.6391	3.21166	0.73574	4.36522	1.26997e-05	8.66644e-05
ENSSSCG00000010060:UPB1	225.167	1.07795	0.247035	4.36357	1.27958e-05	8.71594e-05
ENSSSCG00000012083:RIPK4	12.7857	7.10373	1.62855	4.36201	1.28876e-05	8.76629e-05
ENSSSCG00000063066:TMOD1	18.8913	4.56785	1.05242	4.34033	1.42267e-05	9.62389e-05
ENSSSCG00000035577:FAM227A	18.4524	5.15095	1.18842	4.33427	1.46241e-05	9.87013e-05
ENSSSCG00000024794:FBXO42	1787.2	1.07115	0.247157	4.33388	1.46504e-05	9.88333e-05
ENSSSCG00000048443:APLN	26.14	6.684	1.54612	4.32308	1.53867e-05	0.000103328
ENSSSCG00000053087:NA	132.804	1.31422	0.30512	4.30721	1.65324e-05	0.000110119
ENSSSCG00000016991:DUSP1	5453.63	1.00258	0.233531	4.29313	1.76169e-05	0.000116867
ENSSSCG00000052435:NA	43.2139	2.33875	0.545779	4.28515	1.82615e-05	0.000120818
ENSSSCG00000007987:DECR2	63.4877	1.64494	0.384063	4.28299	1.84395e-05	0.000121886
ENSSSCG00000009106:PDE5A	133.844	1.21594	0.284004	4.2814	1.85717e-05	0.000122596
ENSSSCG00000023728:TECTA	25.0994	2.85945	0.668746	4.27584	1.90415e-05	0.000125416
ENSSSCG00000020970:IL6	41.4351	2.28005	0.534729	4.26394	2.0085e-05	0.000131759
ENSSSCG00000012378:PDZD11	231.21	1.00104	0.235128	4.25743	2.06791e-05	0.000135441
ENSSSCG00000041050:NA	177.181	1.0531	0.24865	4.23526	2.28289e-05	0.000148112
ENSSSCG00000035290:NA	29.9514	2.99812	0.708186	4.23352	2.30058e-05	0.000148997
ENSSSCG00000031176:GP9	43.8745	1.98532	0.468965	4.2334	2.30186e-05	0.000149015
ENSSSCG00000003592:SDC3	472.863	1.0997	0.26012	4.22767	2.36124e-05	0.000152524
ENSSSCG00000002386:IFT43	94.652	1.47883	0.350473	4.21953	2.44808e-05	0.000157761
ENSSSCG00000053453:NA	110.577	1.42494	0.337841	4.21779	2.46707e-05	0.000158734
ENSSSCG00000033381:IRF4	29.6296	2.4631	0.584036	4.21738	2.47156e-05	0.000158954
ENSSSCG00000061270:NA	83.1774	1.53838	0.364791	4.21716	2.47394e-05	0.000158985
ENSSSCG00000015747:MYOM2	22.7503	6.4779	1.54047	4.20514	2.60923e-05	0.000166934
ENSSSCG00000052617:NA	43.9486	1.98849	0.474407	4.19151	2.771e-05	0.000176594
ENSSSCG00000013461:PEAK3	20.5054	3.92836	0.938476	4.18589	2.84047e-05	0.000180866
ENSSSCG00000041566:NA	33.1227	2.56135	0.613095	4.17773	2.94434e-05	0.000186513
ENSSSCG00000022064:MLNR	36.4367	2.45563	0.588025	4.17606	2.96607e-05	0.000187647
ENSSSCG00000011040:CACNB2	36.7618	2.20145	0.528194	4.16787	3.07453e-05	0.000194259
ENSSSCG00000047073:NA	844.781	1.16257	0.279048	4.16621	3.0971e-05	0.000195517
ENSSSCG00000028139:CCDC154	55.6079	1.77625	0.426673	4.16302	3.14069e-05	0.000197846
ENSSSCG00000040698:PRR7	19.4986	3.32844	0.799835	4.16141	3.16293e-05	0.000199077
ENSSSCG00000012046:SMIM11	264.361	1.07681	0.259595	4.14805	3.35325e-05	0.00021007
ENSSSCG00000002546:XRCC3	118.704	1.3148	0.316994	4.14773	3.3579e-05	0.000210272
ENSSSCG00000008125:NCAPH	101.838	1.27624	0.307725	4.14732	3.36387e-05	0.000210556
ENSSSCG00000023054:IDO2	106.255	1.50112	0.362821	4.13736	3.51319e-05	0.000218973
ENSSSCG00000022112:DOCK9	294.21	1.24744	0.302663	4.12154	3.76345e-05	0.000233978
ENSSSCG00000000951:CSRP2	78.8371	1.52668	0.371299	4.11174	3.92694e-05	0.000243526
ENSSSCG00000040448:NA	77.9404	1.41894	0.345218	4.11028	3.95171e-05	0.00024496
ENSSSCG00000033913:C1RL	155.026	1.15871	0.282024	4.10854	3.98162e-05	0.000246503
ENSSSCG00000027528:TMEM107	105.231	1.5694	0.382056	4.10779	3.99466e-05	0.000247103
ENSSSCG00000006394:CFAP45	17.7614	5.08048	1.23689	4.10747	4.00016e-05	0.000247339
ENSSSCG00000003344:VWA1	16.7569	4.4143	1.07666	4.1	4.13153e-05	0.000254821
ENSSSCG00000017915:VMO1	180.678	1.37803	0.337268	4.08585	4.39153e-05	0.000269504
ENSSSCG00000060121:WNK4	17.0202	3.9885	0.978729	4.07519	4.59776e-05	0.000281224
ENSSSCG00000044483:NA	22.1037	2.9521	0.724662	4.07376	4.62596e-05	0.000282832
ENSSSCG00000010273:TBATA	26.324	3.10861	0.764823	4.06448	4.81398e-05	0.000293233
ENSSSCG00000042873:NA	51.8656	1.7931	0.441207	4.06409	4.82208e-05	0.000293484
ENSSSCG00000038662:ZBED8	205.256	1.0696	0.263514	4.05898	4.92876e-05	0.000298867
ENSSSCG00000052494:NA	55.3694	1.6846	0.416705	4.04268	5.28447e-05	0.000318472
ENSSSCG00000060102:NA	11.6338	6.96379	1.72625	4.03405	5.48225e-05	0.000329047
ENSSSCG00000042889:NA	128.07	1.11661	0.277847	4.01878	5.84996e-05	0.000348563
ENSSSCG00000017990:PIK3R6	104.186	1.29117	0.323433	3.99207	6.54983e-05	0.000385898
ENSSSCG00000032613:SNAI1	50.8161	2.24208	0.562251	3.98769	6.67196e-05	0.00039231
ENSSSCG00000001402:NFKBIL1	274.145	1.25173	0.314362	3.98182	6.83893e-05	0.000401008
ENSSSCG00000054853:NA	10.5639	6.83202	1.7186	3.97535	7.02764e-05	0.000411583
ENSSSCG00000035596:MSH5	85.1885	1.34557	0.338649	3.97333	7.08736e-05	0.000414766
ENSSSCG00000035799:NA	15.4128	4.88112	1.22992	3.96863	7.22859e-05	0.000422513
ENSSSCG00000051710:NA	111.823	1.15854	0.292534	3.96035	7.48415e-05	0.000435896
ENSSSCG00000004283:DPPA5	9.36173	6.65368	1.69192	3.93261	8.40287e-05	0.000483862
ENSSSCG00000016974:MAP1B	35.8248	2.14365	0.54753	3.91512	9.03596e-05	0.000516886
ENSSSCG00000044427:NA	21.2903	2.90316	0.744143	3.90135	9.56564e-05	0.000542765
ENSSSCG00000021068:TRAF5	113.016	1.35365	0.347288	3.89778	9.7078e-05	0.000549351
ENSSSCG00000062745:NA	144.724	1.28694	0.330494	3.894	9.86027e-05	0.000557124
ENSSSCG00000035152:TEF	195.237	1.32354	0.340113	3.89147	9.96398e-05	0.000562338
ENSSSCG00000022692:RINL	134.292	1.08391	0.279754	3.87453	0.000106832	0.000599717
ENSSSCG00000050451:NA	80.0729	1.98581	0.512696	3.87327	0.000107385	0.00060213
ENSSSCG00000037262:PTX4	135.067	1.07514	0.277957	3.86803	0.00010972	0.000614291
ENSSSCG00000058229:NA	58.3709	2.0228	0.523266	3.86572	0.000110762	0.000619418
ENSSSCG00000013010:NAALADL1	136.606	1.04894	0.271474	3.86388	0.000111601	0.000623637
ENSSSCG00000050759:NA	249.59	1.15769	0.299756	3.86211	0.000112413	0.00062746
ENSSSCG00000033735:NA	109.124	3.76376	0.975751	3.85729	0.000114651	0.000639227
ENSSSCG00000059404:NA	8.94429	6.58637	1.71348	3.84386	0.000121113	0.000672711
ENSSSCG00000051214:NA	17.44	6.08756	1.58734	3.83506	0.000125534	0.000694394
ENSSSCG00000048083:NA	15.0144	4.23129	1.10874	3.81632	0.000135459	0.000743159
ENSSSCG00000057911:NA	112.808	1.19032	0.31306	3.80221	0.00014341	0.000782705
ENSSSCG00000017134:FN3KRP	128.071	1.07271	0.282548	3.79654	0.000146727	0.000798693
ENSSSCG00000034373:TNRC6C	352.644	1.00382	0.264409	3.79647	0.000146773	0.000798693
ENSSSCG00000026339:NA	340.634	5.93704	1.56559	3.79221	0.000149311	0.000811308
ENSSSCG00000001657:CUL7	102.614	1.18428	0.312735	3.78684	0.000152573	0.0008269
ENSSSCG00000051754:NA	125.872	1.05273	0.279191	3.77064	0.000162828	0.000875402
ENSSSCG00000014275:SLC22A4	24.9281	2.48421	0.659093	3.76914	0.000163811	0.000880364
ENSSSCG00000031616:FOSB	412.078	2.30681	0.612136	3.76846	0.000164261	0.000881971
ENSSSCG00000002512:DEGS2	8.32609	6.48568	1.72106	3.76841	0.000164289	0.000881971
ENSSSCG00000057682:NA	53.6104	2.0296	0.54158	3.74755	0.000178572	0.000950341
ENSSSCG00000056370:NA	35.8958	1.97214	0.526247	3.74755	0.000178569	0.000950341
ENSSSCG00000060663:NA	45.8996	1.76728	0.472387	3.74118	0.000183159	0.000971951
ENSSSCG00000032197:NA	18.6846	2.85524	0.763855	3.73794	0.000185534	0.000983136
ENSSSCG00000041125:NA	8.16756	6.45596	1.72972	3.73236	0.000189692	0.00100409
ENSSSCG00000000504:PTPRB	51.2831	1.64655	0.441461	3.72978	0.000191646	0.00101297
ENSSSCG00000037358:NA	17308.1	2.34817	0.629693	3.72908	0.000192183	0.00101509
ENSSSCG00000049195:NA	67.3914	1.38551	0.371953	3.72497	0.000195342	0.00102993
ENSSSCG00000050085:NA	30.7094	2.32938	0.625951	3.72135	0.000198161	0.00104293
ENSSSCG00000009893:TMEM116	91.1734	1.20514	0.323975	3.71986	0.000199336	0.00104874
ENSSSCG00000056102:NA	40.9629	1.75925	0.473036	3.71906	0.000199969	0.00105169
ENSSSCG00000002904:HAUS5	108.902	1.10691	0.297728	3.71785	0.000200922	0.00105557
ENSSSCG00000014278:IL5	111.807	1.16321	0.314214	3.70196	0.00021394	0.00111523
ENSSSCG00000015656:FCMR	15.4348	5.91037	1.5976	3.69952	0.000216009	0.00112391
ENSSSCG00000055934:NA	12.8237	4.60746	1.24951	3.68742	0.000226536	0.00117342
ENSSSCG00000022672:TRPM4	119.622	1.38586	0.375939	3.68638	0.000227464	0.00117781
ENSSSCG00000035859:WNT5A	78.159	1.46098	0.396437	3.68528	0.000228448	0.00118125
ENSSSCG00000010300:MSS51	123.836	1.07859	0.293551	3.67427	0.00023853	0.00122907
ENSSSCG00000030709:NA	17.0969	3.10322	0.845785	3.66904	0.000243463	0.00125318
ENSSSCG00000060355:NA	13.0172	4.02179	1.09883	3.66006	0.000252157	0.00129251
ENSSSCG00000055915:NA	25.9448	2.33347	0.638387	3.65525	0.000256927	0.0013153
ENSSSCG00000014203:MCC	70.7495	1.32192	0.362144	3.65027	0.000261968	0.00133815
ENSSSCG00000009012:TMEM154	720.879	2.27486	0.623528	3.64837	0.000263907	0.00134712
ENSSSCG00000000110:PLA2G6	80.5666	1.31472	0.361092	3.64096	0.00027162	0.00138171
ENSSSCG00000039553:ASPG	89.2437	1.46474	0.402989	3.6347	0.00027831	0.00141282
ENSSSCG00000054093:NA	22.5287	2.42839	0.668692	3.63155	0.000281724	0.0014272
ENSSSCG00000043799:NA	34.7635	1.90728	0.526554	3.6222	0.000292104	0.00147624
ENSSSCG00000022823:MCM5	158.354	1.03225	0.285192	3.61947	0.000295203	0.00148985
ENSSSCG00000043762:NA	7.94171	6.42029	1.77483	3.61741	0.000297561	0.00150021
ENSSSCG00000053150:NA	24.3472	2.3265	0.643587	3.6149	0.000300463	0.00151175
ENSSSCG00000024587:DNASE1L2	120.279	1.24893	0.345575	3.61406	0.000301443	0.00151564
ENSSSCG00000053789:NA	36.3158	1.80644	0.500358	3.6103	0.000305847	0.00153412
ENSSSCG00000002632:SLC28A1	18.3241	2.82788	0.784142	3.60634	0.000310545	0.00155399
ENSSSCG00000047435:NA	18.1019	2.79458	0.7761	3.60079	0.000317247	0.00158484
ENSSSCG00000052003:FSCN2	71.0318	1.37236	0.381279	3.59936	0.000319003	0.00159197
ENSSSCG00000055898:NA	50.3888	1.54249	0.428769	3.59749	0.000321302	0.00160184
ENSSSCG00000058154:NA	38.7183	1.9131	0.53251	3.5926	0.000327391	0.00162724
ENSSSCG00000010896:ASPM	13.7491	5.73621	1.59746	3.59084	0.000329614	0.00163664
ENSSSCG00000013653:ICAM5	56.3141	1.4427	0.401811	3.59051	0.000330037	0.00163764
ENSSSCG00000056755:NA	49.4976	1.61355	0.451364	3.57483	0.000350449	0.00172486
ENSSSCG00000050653:NA	36.0257	1.95634	0.549435	3.56065	0.000369939	0.00181306
ENSSSCG00000023273:SH3YL1	40.9446	1.70073	0.478864	3.55159	0.000382904	0.00186976
ENSSSCG00000044647:NA	18.3834	3.21557	0.906042	3.54903	0.000386659	0.00188675
ENSSSCG00000029533:SEMA4G	96.7693	1.15064	0.324247	3.54867	0.000387188	0.00188756
ENSSSCG00000053861:NA	25.1204	2.26889	0.639358	3.54871	0.000387127	0.00188756
ENSSSCG00000063167:NA	67.8396	1.43614	0.404757	3.54814	0.000387958	0.00188944
ENSSSCG00000062788:NA	451.32	1.03901	0.293032	3.54572	0.000391544	0.00190313
ENSSSCG00000013595:CERS4	30.0546	2.05024	0.578486	3.54415	0.000393883	0.00191324
ENSSSCG00000029130:ELANE	22.0311	2.49893	0.705114	3.544	0.0003941	0.00191366
ENSSSCG00000021597:PHLDA2	106.156	1.33893	0.378467	3.53778	0.000403501	0.00195545
ENSSSCG00000062692:NA	55.8243	1.68712	0.477254	3.53505	0.000407697	0.00197448
ENSSSCG00000033585:DUSP23	47.3278	1.53634	0.435636	3.52667	0.000420825	0.00203112
ENSSSCG00000050119:NA	20.2976	2.50328	0.709912	3.52618	0.000421603	0.00203382
ENSSSCG00000052641:NA	43.9034	1.88723	0.535565	3.52382	0.000425377	0.00204934
ENSSSCG00000049464:NA	86.4787	1.52949	0.434854	3.51724	0.000436058	0.00209737
ENSSSCG00000061057:NA	65.4413	1.53023	0.435515	3.51361	0.000442054	0.00212206
ENSSSCG00000051930:NA	84.3341	1.32791	0.378552	3.50787	0.000451707	0.00216315
ENSSSCG00000009523:NA	23.0698	2.44869	0.698041	3.50795	0.000451579	0.00216315
ENSSSCG00000051564:NA	54.4852	1.53435	0.438011	3.503	0.000460043	0.00219555
ENSSSCG00000010832:HHIPL2	82.5693	1.23238	0.351927	3.5018	0.000462132	0.00220267
ENSSSCG00000052089:NA	41.8834	1.76296	0.504246	3.49622	0.000471893	0.0022434
ENSSSCG00000041958:NA	115.083	1.305	0.373524	3.49376	0.000476262	0.00226198
ENSSSCG00000046060:NA	17.3068	2.7274	0.780845	3.49288	0.000477844	0.0022673
ENSSSCG00000031717:ADCY8	12.8201	3.97403	1.13901	3.48903	0.000484784	0.00229579
ENSSSCG00000047438:NA	21.5365	2.34627	0.673806	3.48212	0.000497468	0.00234908
ENSSSCG00000036017:NA	18.2887	2.63455	0.757097	3.4798	0.000501787	0.00236871
ENSSSCG00000003157:LIN7B	34.1099	1.80432	0.51854	3.47961	0.000502143	0.00236963
ENSSSCG00000001771:RASGRF1	12.025	3.88916	1.11781	3.47927	0.000502787	0.00237191
ENSSSCG00000003472:ARHGEF19	13.9886	3.68689	1.0603	3.47721	0.000506655	0.00238787
ENSSSCG00000026142:TNK1	35.1394	1.91134	0.550035	3.47494	0.000510964	0.00240611
ENSSSCG00000009231:CDS1	102.887	1.11091	0.319707	3.47477	0.000511283	0.00240661
ENSSSCG00000013018:CDC42BPG	75.0755	1.2434	0.358493	3.46842	0.000523526	0.00245952
ENSSSCG00000017392:CCR10	19.7112	2.46011	0.709818	3.46584	0.000528581	0.00248169
ENSSSCG00000012332:WNK3	15.7771	3.25468	0.939306	3.46498	0.00053027	0.00248724
ENSSSCG00000006572:NPR1	13.4731	5.70859	1.6489	3.46206	0.00053606	0.00251133
ENSSSCG00000055551:NA	18.0273	2.96704	0.857152	3.46152	0.000537144	0.00251529
ENSSSCG00000041592:NA	43.8594	1.6132	0.466261	3.45987	0.000540427	0.00252765
ENSSSCG00000042777:NA	42.8078	1.82727	0.528491	3.45752	0.000545174	0.00254824
ENSSSCG00000010068:SLC2A11	27.9789	2.16493	0.627967	3.44753	0.000565745	0.00263603
ENSSSCG00000052586:ADRB2	154.152	1.01264	0.295394	3.42809	0.000607837	0.0028126
ENSSSCG00000017864:SHPK	70.8084	1.2554	0.366586	3.42458	0.000615754	0.002843
ENSSSCG00000003940:HYI	48.1254	1.4908	0.435396	3.42401	0.000617049	0.00284724
ENSSSCG00000051727:NA	58.2623	1.69262	0.494874	3.42031	0.00062549	0.00288343
ENSSSCG00000012845:CEND1	14.2274	3.06916	0.898847	3.41455	0.000638872	0.00293778
ENSSSCG00000056057:CABP1	11.5825	3.83025	1.12442	3.40642	0.00065821	0.00301732
ENSSSCG00000027607:IER3	16829.1	1.48126	0.434843	3.40642	0.000658216	0.00301732
ENSSSCG00000061813:NA	25.9186	2.21691	0.651322	3.4037	0.000664788	0.00304177
ENSSSCG00000049931:NA	35.2997	1.97549	0.582208	3.39309	0.000691083	0.00314841
ENSSSCG00000032843:AHRR	127.438	3.50513	1.0339	3.39018	0.000698459	0.00317809
ENSSSCG00000041322:ALPK3	23.5736	2.16238	0.639061	3.38369	0.000715194	0.0032501
ENSSSCG00000036524:NA	24.6974	2.15989	0.638399	3.38329	0.000716224	0.00325189
ENSSSCG00000040388:ZBTB46	37.4573	1.86666	0.552148	3.38073	0.000722944	0.00327736
ENSSSCG00000032632:CMTM4	30.5939	2.00019	0.593075	3.37258	0.000744676	0.0033676
ENSSSCG00000011556:NA	11.3052	3.80523	1.13041	3.36624	0.000761994	0.00343958
ENSSSCG00000060939:NA	38.4449	1.73006	0.514053	3.36552	0.000763992	0.00344544
ENSSSCG00000057902:NA	6.17158	6.05217	1.80997	3.34379	0.000826415	0.00369084
ENSSSCG00000055477:SLA2	33.5576	1.84853	0.553228	3.34135	0.000833722	0.00372009
ENSSSCG00000060537:NA	77.9872	1.19811	0.359103	3.33639	0.000848743	0.00377797
ENSSSCG00000053688:NA	28.4259	1.95112	0.58493	3.33565	0.000851	0.00378687
ENSSSCG00000003789:CTH	65.5245	1.42607	0.427561	3.33535	0.000851918	0.00378981
ENSSSCG00000011561:PRRT3	100.968	1.15613	0.346675	3.33491	0.000853274	0.00379356
ENSSSCG00000032443:KIAA0895L	84.999	1.18188	0.354396	3.33492	0.000853243	0.00379356
ENSSSCG00000013654:ICAM4	23.9677	2.21067	0.662969	3.3345	0.000854532	0.00379801
ENSSSCG00000011167:ZNF782	52.085	1.46917	0.441171	3.33015	0.000867986	0.00384552
ENSSSCG00000033606:H2AC8	20.9641	2.43358	0.731396	3.3273	0.000876909	0.00387992
ENSSSCG00000043700:NA	10.9214	4.34966	1.30954	3.32153	0.000895261	0.00395163
ENSSSCG00000025308:IL17D	30.8319	1.97412	0.594655	3.31977	0.000900907	0.00397418
ENSSSCG00000054999:ZBTB21	68.0619	1.21805	0.367789	3.31182	0.000926911	0.00407669
ENSSSCG00000017493:ZPBP2	16.2712	2.62536	0.792716	3.31185	0.000926807	0.00407669
ENSSSCG00000023522:TGM2	2600.77	1.56779	0.473635	3.31013	0.000932522	0.0040977
ENSSSCG00000031782:ARL3	84.4116	1.11944	0.338513	3.30694	0.000943223	0.00413856
ENSSSCG00000030260:NA	21.1074	2.32091	0.702554	3.30353	0.000954763	0.00418298
ENSSSCG00000021702:XRRA1	71.5468	1.21392	0.367516	3.30304	0.000956428	0.00418745
ENSSSCG00000036172:SP9	10.9832	5.41433	1.63953	3.30236	0.00095874	0.00419176
ENSSSCG00000040401:EEF1A2	12.0783	3.44222	1.04235	3.30236	0.000958757	0.00419176
ENSSSCG00000062690:NA	37.0834	1.99609	0.604657	3.30119	0.00096276	0.00420801
ENSSSCG00000045093:NA	56.4024	1.34097	0.406471	3.29906	0.000970089	0.00423502
ENSSSCG00000052064:NA	10.9545	4.35756	1.32224	3.29559	0.000982154	0.00427756
ENSSSCG00000034272:DENND6B	119.679	1.2771	0.387531	3.29547	0.000982557	0.00427805
ENSSSCG00000011043:C1QL3	27.5358	1.90269	0.579232	3.28486	0.00102033	0.00442684
ENSSSCG00000024823:RCN3	23.0491	2.11851	0.646894	3.2749	0.00105701	0.00456716
ENSSSCG00000009233:GPAT3	81.8316	1.11597	0.341848	3.26451	0.00109652	0.00472073
ENSSSCG00000001550:ARMC12	14.108	3.34708	1.02572	3.26313	0.00110187	0.00474018
ENSSSCG00000024389:SIGIRR	29.3427	1.86895	0.573637	3.25807	0.00112172	0.0048143
ENSSSCG00000017391:PLEKHH3	40.1618	1.80281	0.553786	3.25542	0.00113224	0.00485525
ENSSSCG00000033684:CD79A	94.9081	1.05526	0.32426	3.25438	0.00113642	0.00486889
ENSSSCG00000000152:RBFOX2	70.5226	1.34944	0.41469	3.2541	0.00113753	0.00487083
ENSSSCG00000062884:NA	32.759	1.7832	0.548584	3.25055	0.00115182	0.00492328
ENSSSCG00000055564:NA	6.02101	6.02083	1.85528	3.24525	0.00117348	0.00499288
ENSSSCG00000059022:NA	10.3534	4.26979	1.31683	3.24249	0.00118492	0.00503863
ENSSSCG00000008963:AREG	6.60615	6.14656	1.89681	3.24047	0.00119334	0.0050669
ENSSSCG00000004502:RNF165	9.84229	4.20816	1.30463	3.22557	0.00125724	0.00530485
ENSSSCG00000059783:NA	19.9898	2.22267	0.689549	3.22337	0.00126691	0.00533957
ENSSSCG00000059293:NA	91.0335	1.05186	0.326633	3.22033	0.00128043	0.00538885
ENSSSCG00000011023:ZNF438	40.8016	1.50598	0.468161	3.21681	0.00129625	0.00544447
ENSSSCG00000061022:NA	20.5125	2.25196	0.700261	3.21589	0.00130041	0.00545737
ENSSSCG00000054203:NA	45.8619	1.50697	0.468764	3.21477	0.00130549	0.00547713
ENSSSCG00000003376:PLEKHG5	41.0211	1.89086	0.588364	3.21375	0.00131014	0.00549348
ENSSSCG00000037450:SSC5D	86.3843	1.06427	0.331373	3.21168	0.00131962	0.00552694
ENSSSCG00000040119:TIGD5	64.6415	1.22149	0.380456	3.2106	0.00132458	0.00554457
ENSSSCG00000039815:NA	47.4078	1.65712	0.516718	3.20702	0.00134118	0.00559976
ENSSSCG00000061408:NA	28.9657	1.91752	0.600834	3.19143	0.00141569	0.00587926
ENSSSCG00000024809:CLCN4	135.975	1.38164	0.433186	3.18948	0.00142529	0.00590414
ENSSSCG00000055544:NA	65.2304	1.25182	0.392682	3.18788	0.00143322	0.00593032
ENSSSCG00000004869:CNDP1	62.3235	1.32185	0.415469	3.18159	0.00146467	0.00604012
ENSSSCG00000018923:SNORD21	103.737	1.02009	0.321545	3.17245	0.00151158	0.00621099
ENSSSCG00000051968:NA	9.55828	4.16452	1.31344	3.1707	0.00152074	0.00623821
ENSSSCG00000042741:NA	13.4929	2.97875	0.93966	3.17003	0.00152426	0.00624587
ENSSSCG00000061084:NA	10.2946	3.66101	1.1552	3.16916	0.0015288	0.00626025
ENSSSCG00000032501:NA	44.5624	1.45731	0.460023	3.1679	0.00153544	0.00628454
ENSSSCG00000005058:ATG14	122.719	1.0487	0.331433	3.16414	0.00155541	0.00635214
ENSSSCG00000030546:HSD11B1L	39.9298	1.6159	0.51086	3.16309	0.00156104	0.00637338
ENSSSCG00000047828:NA	48.1628	1.4489	0.459911	3.15039	0.00163055	0.00662214
ENSSSCG00000000647:OLR1	13020.6	1.45846	0.463895	3.14395	0.00166683	0.0067548
ENSSSCG00000007085:DSTN	122.266	1.21532	0.386798	3.142	0.00167799	0.00679071
ENSSSCG00000034339:CBARP	83.8184	1.17831	0.375334	3.13937	0.00169311	0.00684757
ENSSSCG00000057763:NA	47.8341	1.37052	0.437624	3.13174	0.00173775	0.00699417
ENSSSCG00000058924:NA	9.44994	4.14383	1.32665	3.12352	0.00178702	0.00716897
ENSSSCG00000036804:TCEA2	66.5233	1.14205	0.367883	3.10438	0.0019068	0.00759447
ENSSSCG00000000551:ARNTL2	50.758	1.68765	0.545094	3.09607	0.00196106	0.0077846
ENSSSCG00000019663:ssc-mir-29c	39.0969	1.55773	0.503889	3.09142	0.001992	0.00789891
ENSSSCG00000035227:ESRP2	114.163	1.05198	0.340466	3.08982	0.0020028	0.00793748
ENSSSCG00000042447:APOBEC2	47.5342	1.38032	0.447235	3.08635	0.00202629	0.00801763
ENSSSCG00000041698:NA	15.5312	2.53294	0.821353	3.08387	0.00204328	0.00807404
ENSSSCG00000005842:TMEM141	42.9752	1.4277	0.463194	3.08229	0.00205416	0.00810616
ENSSSCG00000005047:CDKN3	52.1104	1.2807	0.41557	3.08179	0.00205757	0.00811092
ENSSSCG00000006396:IGSF9	55.8725	1.31839	0.427858	3.08137	0.00206052	0.0081204
ENSSSCG00000018046:NA	34.9407	1.55638	0.505998	3.07587	0.00209892	0.00825408
ENSSSCG00000055959:NA	26.4757	1.90469	0.619648	3.07383	0.00211329	0.00829729
ENSSSCG00000027855:SOCS1	115.829	1.0094	0.330584	3.05338	0.00226279	0.00881621
ENSSSCG00000014803:LRRC51	66.1804	1.13981	0.373337	3.05303	0.00226541	0.0088241
ENSSSCG00000061746:NA	62.8298	1.20476	0.395265	3.04798	0.00230387	0.00896204
ENSSSCG00000047099:NA	33.6815	1.54832	0.509986	3.036	0.00239737	0.0092744
ENSSSCG00000051473:NA	20.0547	2.09304	0.689581	3.03524	0.00240348	0.00929073
ENSSSCG00000040080:NA	13.6478	2.73332	0.901056	3.03347	0.0024176	0.00934042
ENSSSCG00000034728:RNF151	83.9575	1.00088	0.330618	3.02729	0.00246754	0.00950098
ENSSSCG00000021557:NA	56.6736	1.3574	0.448433	3.02698	0.00247008	0.00950582
ENSSSCG00000044197:NA	11.3432	3.00132	0.991657	3.02656	0.0024735	0.00951399
ENSSSCG00000030833:NA	17.5071	2.39255	0.791612	3.02238	0.00250793	0.00962634
ENSSSCG00000002010:NRL	22.9439	2.00417	0.663415	3.02099	0.00251954	0.00966084
ENSSSCG00000044588:NA	34.9388	1.50818	0.500539	3.01312	0.00258578	0.00987631
ENSSSCG00000031810:TTLL13	30.6675	1.60659	0.534596	3.00524	0.00265367	0.0101129
ENSSSCG00000016851:OSMR	38.986	1.52446	0.508577	2.99749	0.00272209	0.0103487
ENSSSCG00000037102:FSTL3	67.0662	1.25523	0.418798	2.99722	0.00272455	0.0103554
ENSSSCG00000058826:NA	33.914	1.63218	0.54543	2.99246	0.00276737	0.0105019
ENSSSCG00000054636:NA	23.1758	1.93583	0.647451	2.98992	0.00279052	0.0105762
ENSSSCG00000055554:NA	21.6424	2.36324	0.790531	2.98943	0.00279495	0.0105902
ENSSSCG00000044150:NA	22.2075	2.04524	0.684779	2.98671	0.00281995	0.0106795
ENSSSCG00000027872:MYBL1	42.4543	1.36628	0.457554	2.98605	0.00282604	0.010697
ENSSSCG00000047628:NA	13.8296	2.55392	0.856341	2.98236	0.00286031	0.010808
ENSSSCG00000035534:NA	48.2902	1.30227	0.43846	2.9701	0.00297699	0.0111795
ENSSSCG00000035996:NA	23.0516	1.92654	0.64872	2.96975	0.00298042	0.0111895
ENSSSCG00000053070:U6	28.5257	1.7965	0.605225	2.96832	0.00299428	0.0112358
ENSSSCG00000002005:EMC9	43.6784	1.3886	0.468405	2.96452	0.00303152	0.0113697
ENSSSCG00000008020:IFT140	30.5157	1.59898	0.539464	2.96402	0.00303648	0.0113854
ENSSSCG00000034727:CCDC24	81.3279	1.06156	0.358334	2.96249	0.00305166	0.0114366
ENSSSCG00000056450:NA	25.2399	1.8959	0.642922	2.94888	0.00318925	0.0118827
ENSSSCG00000061791:NA	11.8139	2.76463	0.941095	2.93767	0.00330685	0.0122744
ENSSSCG00000000975:PANX2	26.6533	1.69247	0.576515	2.93569	0.00332803	0.0123344
ENSSSCG00000060071:NA	36.3828	1.42965	0.487785	2.9309	0.00337982	0.0124981
ENSSSCG00000052755:NA	16.3711	2.27882	0.778421	2.92749	0.00341708	0.0125979
ENSSSCG00000003214:KCNC3	4.61813	5.6367	1.92851	2.92283	0.0034687	0.0127659
ENSSSCG00000052582:NA	14.9553	2.46547	0.843582	2.92262	0.00347101	0.0127712
ENSSSCG00000035583:NA	8.64141	3.99167	1.3675	2.91894	0.00351223	0.0129068
ENSSSCG00000011212:RARB	28.2999	1.64807	0.564878	2.91756	0.00352778	0.0129542
ENSSSCG00000033355:LGI3	21.664	1.90851	0.655841	2.91003	0.00361398	0.0132542
ENSSSCG00000008311:CYP26B1	29.1379	1.63467	0.561769	2.90987	0.0036158	0.0132576
ENSSSCG00000038122:NA	8.05191	4.95534	1.70489	2.90654	0.00365448	0.0133757
ENSSSCG00000032431:TMEM52B	32.7908	1.66975	0.57452	2.90633	0.0036569	0.0133757
ENSSSCG00000028144:EPHX3	141.75	1.01493	0.350136	2.89867	0.00374748	0.0136556
ENSSSCG00000059478:NA	36.1992	1.41898	0.489751	2.89736	0.00376319	0.0136993
ENSSSCG00000037251:AAMDC	58.0572	1.12933	0.390073	2.89517	0.00378958	0.0137636
ENSSSCG00000002955:CATSPERG	56.8164	1.15242	0.398222	2.89392	0.00380461	0.0138091
ENSSSCG00000007067:JAG1	2187.54	1.68091	0.580952	2.89337	0.00381131	0.0138267
ENSSSCG00000001595:DAAM2	11.6303	2.73717	0.946451	2.89204	0.0038275	0.0138786
ENSSSCG00000004545:ANKDD1A	4.4345	5.57568	1.93572	2.88041	0.00397157	0.0143254
ENSSSCG00000062411:NA	21.2968	1.87538	0.652449	2.87437	0.00404834	0.0145754
ENSSSCG00000054119:NA	16.5211	2.1538	0.749441	2.87387	0.00405478	0.014595
ENSSSCG00000053939:NA	54.7151	1.27173	0.443773	2.86573	0.00416053	0.0149283
ENSSSCG00000004713:TGM5	8.05502	3.90352	1.36269	2.86457	0.00417571	0.0149755
ENSSSCG00000056069:U6	8.85995	3.4114	1.19387	2.85744	0.0042708	0.0152868
ENSSSCG00000027466:PCOLCE	48.6803	1.21197	0.425892	2.84572	0.00443114	0.0157841
ENSSSCG00000025106:THNSL2	71.7576	1.09517	0.386437	2.83402	0.00459659	0.0162822
ENSSSCG00000010052:BCR	4.35922	5.55409	1.96197	2.83088	0.00464208	0.0163968
ENSSSCG00000002504:AK7	40.626	1.35735	0.481181	2.82088	0.00478924	0.016836
ENSSSCG00000033059:CASKIN1	13.9979	2.37882	0.843525	2.82009	0.00480098	0.0168612
ENSSSCG00000061708:NA	13.4569	2.49407	0.885656	2.81607	0.00486143	0.017038
ENSSSCG00000029231:NA	57.8681	1.10141	0.391283	2.81488	0.00487952	0.0170922
ENSSSCG00000045223:NA	32.2468	1.46017	0.518994	2.81346	0.00490116	0.0171517
ENSSSCG00000053646:NA	13.8762	2.34614	0.834716	2.81071	0.00494328	0.0172794
ENSSSCG00000014363:SLC4A9	15.0281	2.48762	0.886615	2.80575	0.00501992	0.017505
ENSSSCG00000005020:ATL1	25.5619	1.90761	0.680587	2.80289	0.00506462	0.0176234
ENSSSCG00000003807:DNAJC6	12.7762	2.63854	0.941865	2.80139	0.00508825	0.0176973
ENSSSCG00000016215:NA	11.7491	2.74147	0.979807	2.79797	0.00514246	0.0178563
ENSSSCG00000049873:NA	7.44414	4.82293	1.72419	2.79721	0.00515454	0.0178857
ENSSSCG00000045256:NA	53.1836	1.24735	0.448452	2.78146	0.00541155	0.0186328
ENSSSCG00000058780:NA	22.8545	1.83551	0.660773	2.77782	0.00547248	0.0187943
ENSSSCG00000059369:NA	12.8441	2.42856	0.875414	2.77419	0.00553397	0.0189657
ENSSSCG00000017640:RNF43	31.5918	1.64967	0.595559	2.76995	0.00560643	0.0191885
ENSSSCG00000017187:FOXJ1	10.0774	3.19311	1.16032	2.75193	0.00592454	0.0201219
ENSSSCG00000057435:NA	8.73448	3.3915	1.23319	2.75017	0.00595637	0.0202067
ENSSSCG00000028047:DTNA	10.0523	3.18967	1.16136	2.74649	0.00602362	0.0203947
ENSSSCG00000043604:NA	36.4025	1.33313	0.485685	2.74484	0.00605396	0.0204765
ENSSSCG00000055254:NA	36.7195	1.35236	0.492812	2.74416	0.00606663	0.02051
ENSSSCG00000056287:NA	8.52576	3.35258	1.22478	2.73729	0.00619471	0.0208569
ENSSSCG00000031421:DYNLRB2	13.6925	2.32169	0.848719	2.73552	0.0062281	0.0209412
ENSSSCG00000060657:NA	43.7834	1.32674	0.485647	2.7319	0.00629708	0.021145
ENSSSCG00000043724:NA	31.3532	1.46095	0.535089	2.73029	0.00632784	0.0212276
ENSSSCG00000032115:OSGIN1	69.7888	1.06073	0.388946	2.7272	0.00638737	0.0213884
ENSSSCG00000007853:LYRM1	66.6923	1.00684	0.369785	2.72277	0.00647378	0.0216385
ENSSSCG00000057636:NA	17.79	1.99898	0.734516	2.72149	0.00649874	0.0217022
ENSSSCG00000054076:NA	22.4769	1.70056	0.625606	2.71826	0.00656272	0.0218713
ENSSSCG00000043552:NA	31.8875	1.77989	0.655018	2.71731	0.0065814	0.021921
ENSSSCG00000038911:KLF2	34.6157	1.43798	0.529218	2.71717	0.00658431	0.0219234
ENSSSCG00000046741:NA	6.90794	4.72481	1.741	2.71385	0.00665069	0.0221195
ENSSSCG00000041533:NA	13.5744	2.50168	0.922047	2.71318	0.00666406	0.022159
ENSSSCG00000057646:NA	13.1428	2.48065	0.918405	2.70104	0.00691223	0.0229067
ENSSSCG00000016338:PER2	56.1229	1.12799	0.418007	2.6985	0.00696517	0.0230304
ENSSSCG00000006213:ADHFE1	35.3778	1.41159	0.523493	2.69648	0.00700774	0.0231452
ENSSSCG00000033260:TNNI2	29.7371	1.49357	0.55412	2.69539	0.00703054	0.0232101
ENSSSCG00000048848:NA	26.8172	1.80369	0.670117	2.6916	0.00711098	0.0234232
ENSSSCG00000004954:C15orf61	36.7147	1.29978	0.484023	2.68537	0.00724501	0.0238381
ENSSSCG00000008281:RTKN	34.3471	1.40969	0.525964	2.6802	0.00735771	0.0241657
ENSSSCG00000058658:NA	30.9889	1.44802	0.541395	2.6746	0.00748179	0.0245296
ENSSSCG00000056353:NA	19.2793	1.80481	0.675229	2.67288	0.00752023	0.0246446
ENSSSCG00000044546:NA	72.6995	1.01181	0.379274	2.66776	0.00763579	0.0249513
ENSSSCG00000032489:KLHDC1	34.0312	1.35362	0.507815	2.66558	0.00768545	0.0250857
ENSSSCG00000014628:APBB1	3.8665	5.38141	2.02384	2.659	0.00783721	0.0255021
ENSSSCG00000063245:NA	11.358	2.67725	1.00711	2.65834	0.00785276	0.0255414
ENSSSCG00000004759:SPINT1	10.5696	2.57929	0.972959	2.65097	0.00802601	0.0260131
ENSSSCG00000063359:NA	13.886	2.16716	0.818625	2.64732	0.00811323	0.0262678
ENSSSCG00000063428:MYL6B	22.9042	1.65097	0.623642	2.64731	0.00811352	0.0262678
ENSSSCG00000007437:SLC12A5	46.8302	1.30585	0.496578	2.6297	0.00854601	0.0274511
ENSSSCG00000027252:HCFC1R1	58.9731	1.04399	0.397729	2.62487	0.00866811	0.027813
ENSSSCG00000038037:NA	54.8272	1.04149	0.396926	2.6239	0.00869294	0.0278624
ENSSSCG00000049199:NA	35.0081	1.29949	0.495948	2.62021	0.00878768	0.0280988
ENSSSCG00000035269:NXNL2	8.15665	3.90333	1.49048	2.61884	0.00882287	0.0281883
ENSSSCG00000061741:NA	7.97489	3.24068	1.23783	2.61804	0.00884363	0.028241
ENSSSCG00000039961:NA	6.4085	4.59919	1.75935	2.61414	0.00894518	0.0285036
ENSSSCG00000021158:MCF2L	20.1489	2.12036	0.816092	2.59819	0.0093717	0.0296385
ENSSSCG00000001411:APOM	53.8159	1.32322	0.511715	2.58586	0.00971368	0.0305497
ENSSSCG00000039236:FGF22	37.7615	1.25235	0.487706	2.56783	0.0102337	0.0319942
ENSSSCG00000006643:ANXA9	32.5738	1.35767	0.52876	2.56765	0.010239	0.032004
ENSSSCG00000056037:NA	26.7084	1.54563	0.602931	2.56353	0.0103614	0.0323102
ENSSSCG00000061821:NA	58.6063	1.19744	0.467119	2.56347	0.0103633	0.0323102
ENSSSCG00000045298:NA	35.207	1.55501	0.606976	2.5619	0.0104102	0.0324374
ENSSSCG00000063043:INAFM2	40.7081	1.20491	0.47035	2.56173	0.0104152	0.0324379
ENSSSCG00000045555:NA	6.22488	4.55296	1.77756	2.56135	0.0104267	0.0324599
ENSSSCG00000041783:NA	61.8305	1.00886	0.393944	2.56093	0.0104392	0.0324921
ENSSSCG00000057305:NA	9.20522	3.00895	1.17626	2.55806	0.0105257	0.0327286
ENSSSCG00000015618:LAMB3	6.70233	3.61461	1.4139	2.55649	0.0105734	0.0328265
ENSSSCG00000018211:U6	6.70233	3.61461	1.4139	2.55649	0.0105734	0.0328265
ENSSSCG00000054118:NA	48.6327	1.10063	0.431097	2.55309	0.0106771	0.0330788
ENSSSCG00000023847:SNORA70	14.7509	2.25191	0.883113	2.54996	0.0107735	0.0333424
ENSSSCG00000012053:CBR3	20.2477	1.77284	0.696339	2.54594	0.0108983	0.0336651
ENSSSCG00000034127:SHISAL2A	6.25669	4.57428	1.79833	2.54362	0.0109709	0.033861
ENSSSCG00000052558:NA	36.2453	1.26362	0.49714	2.54177	0.0110292	0.0340053
ENSSSCG00000043175:NA	146.478	1.0289	0.405839	2.53525	0.0112366	0.0345438
ENSSSCG00000033702:SBSN	14.4822	2.06715	0.81746	2.52874	0.0114472	0.0351178
ENSSSCG00000046523:NA	16.7097	1.89367	0.7492	2.52759	0.0114847	0.0352038
ENSSSCG00000007607:KPNA7	6.97962	3.65659	1.44827	2.5248	0.0115765	0.0354187
ENSSSCG00000053860:NA	37.15	1.22239	0.485619	2.51719	0.0118295	0.036103
ENSSSCG00000059850:NA	11.1792	2.42433	0.963359	2.51654	0.0118513	0.0361469
ENSSSCG00000051897:CRB3	43.653	1.3538	0.53833	2.51481	0.0119097	0.0363102
ENSSSCG00000041131:SMIM13	18.1151	1.80763	0.720705	2.50815	0.0121367	0.0369258
ENSSSCG00000009009:MND1	26.2225	1.56281	0.623423	2.50682	0.0121823	0.0370494
ENSSSCG00000059538:NA	17.8599	1.76646	0.70524	2.50476	0.0122534	0.0372334
ENSSSCG00000055139:NA	23.7423	1.53571	0.613756	2.50215	0.0123441	0.0374797
ENSSSCG00000052544:NA	9.42922	2.70933	1.08748	2.49139	0.0127246	0.0384684
ENSSSCG00000032996:SLC7A5	2048.66	1.18016	0.473777	2.49096	0.01274	0.0384914
ENSSSCG00000016635:CAV2	6.65885	3.6266	1.45765	2.48797	0.0128473	0.0387521
ENSSSCG00000004454:ME1	29.1374	1.37492	0.552978	2.48639	0.0129045	0.0389168
ENSSSCG00000060191:NA	20.533	1.61028	0.651296	2.47243	0.0134199	0.0403227
ENSSSCG00000059682:NA	14.7472	2.27012	0.92053	2.4661	0.0136594	0.0409254
ENSSSCG00000044572:NA	3.54944	5.25004	2.13263	2.46177	0.0138254	0.0413303
ENSSSCG00000024872:CPT1C	40.4768	1.21468	0.493504	2.46133	0.0138423	0.0413726
ENSSSCG00000015433:CDHR3	11.7118	2.24957	0.914702	2.45935	0.013919	0.0415597
ENSSSCG00000014634:C11orf42	8.12486	2.82985	1.15467	2.45079	0.0142542	0.0423718
ENSSSCG00000036846:NA	15.6354	1.92351	0.786082	2.44696	0.0144067	0.0427907
ENSSSCG00000005338:RECK	15.532	1.8898	0.772768	2.4455	0.0144653	0.0429127
ENSSSCG00000052861:NA	16.8443	1.90848	0.781152	2.44317	0.014559	0.0431386
ENSSSCG00000051317:NA	8.8545	2.59399	1.06218	2.44215	0.0146002	0.0432434
ENSSSCG00000043867:NA	12.2394	2.36773	0.970235	2.44037	0.0146724	0.0434224
ENSSSCG00000015223:DDX25	8.89798	2.58877	1.06159	2.43858	0.014745	0.0436022
ENSSSCG00000058190:NA	3.21524	5.11111	2.09862	2.43546	0.0148729	0.0439188
ENSSSCG00000053642:NA	8.07467	2.82143	1.16115	2.42986	0.0151048	0.0444714
ENSSSCG00000054839:NA	3.19015	5.10126	2.09983	2.42937	0.015125	0.0445117
ENSSSCG00000059484:NA	3.19015	5.10126	2.09983	2.42937	0.015125	0.0445117
ENSSSCG00000015792:LRP2BP	46.1822	1.14576	0.472296	2.42593	0.0152691	0.0448462
ENSSSCG00000034027:ZNF544	17.2986	1.71322	0.706855	2.42372	0.0153626	0.0450949
ENSSSCG00000033382:NA	18.2804	1.69545	0.699926	2.42232	0.0154216	0.0452265
ENSSSCG00000013569:PEX11G	26.3052	1.37331	0.568492	2.41572	0.0157043	0.0459142
ENSSSCG00000046512:NA	17.7528	1.75162	0.725375	2.41478	0.0157447	0.0460051
ENSSSCG00000023004:FZD9	5.58159	4.39302	1.82268	2.41019	0.015944	0.0465136
ENSSSCG00000057544:NA	3.57453	5.25964	2.18696	2.405	0.0161724	0.0471239
ENSSSCG00000014827:PLEKHB1	12.3233	2.32614	0.967353	2.40464	0.0161884	0.0471613
ENSSSCG00000001517:NA	32.2911	1.23648	0.515028	2.40081	0.0163588	0.0475637
ENSSSCG00000041589:NA	10.3456	2.28328	0.951517	2.39962	0.016412	0.0476995
ENSSSCG00000045406:NA	5.37958	4.3517	1.81518	2.3974	0.0165121	0.0478966
ENSSSCG00000040621:ARHGEF33	34.6501	1.18453	0.494156	2.39708	0.0165265	0.0479285
ENSSSCG00000020701:TTC9	19.1067	1.68131	0.701671	2.39615	0.0165682	0.048021
ENSSSCG00000007774:CTF1	23.9766	1.57162	0.656468	2.39406	0.0166631	0.0482487
ENSSSCG00000057882:U6	5.39796	4.34027	1.81339	2.39346	0.0166904	0.048311
ENSSSCG00000017265:AXIN2	13.7018	1.9881	0.83196	2.38966	0.0168641	0.0487636
ENSSSCG00000063412:BEND5	3.13996	5.08122	2.13468	2.38032	0.0172978	0.0498126
ENSSSCG00000017548:NGFR	3.13996	5.08122	2.13468	2.38032	0.0172978	0.0498126
ENSSSCG00000011263:TTC21A	32.5115	1.24529	0.523333	2.37955	0.017334	0.0498967

## Sheet: Down-regulated genes
Gene	baseMean	log2FoldChange	lfcSE	stat	pvalue	padj
ENSSSCG00000015413:FGL2	1692.73	-4.46214	0.176188	-25.326	1.65246e-141	6.0922e-138
ENSSSCG00000017054:CYFIP2	1320.92	-2.93203	0.15648	-18.7375	2.45047e-78	1.90195e-75
ENSSSCG00000036418:SLC8A1	579.193	-3.9656	0.212261	-18.6826	6.85676e-78	5.05583e-75
ENSSSCG00000016254:NA	2472.87	-3.78862	0.225682	-16.7874	3.01554e-63	1.58822e-60
ENSSSCG00000028327:RHOBTB1	593.261	-4.47262	0.267477	-16.7215	9.14261e-63	4.64917e-60
ENSSSCG00000008344:ARHGAP25	1760.98	-2.44424	0.146343	-16.7022	1.26381e-62	6.21246e-60
ENSSSCG00000005506:MEGF9	1152.79	-2.76369	0.167412	-16.5084	3.19397e-61	1.42732e-58
ENSSSCG00000022031:CHST2	703.304	-4.06958	0.250799	-16.2264	3.279e-59	1.27251e-56
ENSSSCG00000010631:GPAM	830.157	-2.66715	0.164884	-16.1759	7.45695e-59	2.81968e-56
ENSSSCG00000011848:TFRC	31244	-2.23639	0.141987	-15.7507	6.79787e-56	2.44508e-53
ENSSSCG00000025795:CSF3R	662.676	-3.56523	0.231559	-15.3967	1.7236e-53	5.64843e-51
ENSSSCG00000013775:ADGRE5	4485.54	-1.97416	0.13011	-15.1731	5.33362e-52	1.63864e-49
ENSSSCG00000016175:MREG	1079.51	-3.17251	0.209326	-15.1558	6.9346e-52	2.04529e-49
ENSSSCG00000014851:SLCO2B1	640.148	-3.65811	0.24873	-14.7071	5.80007e-49	1.52739e-46
ENSSSCG00000061957:NA	529.002	-4.51842	0.312525	-14.4578	2.23812e-47	5.15711e-45
ENSSSCG00000005096:HIF1A	44240.1	-1.90218	0.133265	-14.2737	3.19195e-46	6.9223e-44
ENSSSCG00000015299:STEAP4	1611.2	-2.22523	0.156224	-14.2438	4.89954e-46	1.03219e-43
ENSSSCG00000043605:NA	323.897	-3.43348	0.247858	-13.8526	1.2262e-43	2.34842e-41
ENSSSCG00000011782:ABCC5	1456.57	-2.26498	0.163571	-13.8471	1.32507e-43	2.50523e-41
ENSSSCG00000059342:KCTD12	12178.4	-1.78152	0.128999	-13.8104	2.20748e-43	4.12072e-41
ENSSSCG00000036963:LRRC25	1805.26	-3.3782	0.246967	-13.6788	1.35999e-42	2.4889e-40
ENSSSCG00000011443:STAB1	1003.87	-2.98959	0.220889	-13.5344	9.80289e-42	1.70074e-39
ENSSSCG00000021464:SOAT1	1664.78	-2.37493	0.176634	-13.4455	3.27082e-41	5.54422e-39
ENSSSCG00000006153:NA	19709.8	-3.33171	0.249063	-13.377	8.2436e-41	1.38146e-38
ENSSSCG00000023814:FAIM	561.882	-2.41941	0.182996	-13.2211	6.62688e-40	1.05082e-37
ENSSSCG00000031106:PLA2G2D	7648.39	-1.79269	0.137117	-13.0742	4.62499e-39	7.17945e-37
ENSSSCG00000014369:CD14	19497.8	-1.69096	0.129821	-13.0254	8.77721e-39	1.33441e-36
ENSSSCG00000000784:LRRK2	4143.09	-1.67297	0.131957	-12.6781	7.81748e-37	1.05765e-34
ENSSSCG00000024960:PDGFC	532.849	-2.33804	0.18614	-12.5606	3.47603e-36	4.6181e-34
ENSSSCG00000015037:IL18	1388.79	-2.61198	0.208697	-12.5157	6.12977e-36	7.99962e-34
ENSSSCG00000059119:NA	253.65	-3.47706	0.278182	-12.4992	7.5406e-36	9.66967e-34
ENSSSCG00000006296:ATP1B1	15153.5	-2.32356	0.185888	-12.4997	7.48899e-36	9.66967e-34
ENSSSCG00000054264:BRI3BP	292.266	-2.96878	0.237772	-12.4858	8.92374e-36	1.13447e-33
ENSSSCG00000021176:LPXN	618.609	-3.05111	0.246902	-12.3576	4.43161e-35	5.35679e-33
ENSSSCG00000011950:NXPE3	970.604	-2.2554	0.182681	-12.3461	5.11088e-35	6.12766e-33
ENSSSCG00000008550:SLC5A6	499.198	-2.56728	0.208323	-12.3236	6.76347e-35	7.91594e-33
ENSSSCG00000005582:STRBP	545.595	-2.17344	0.17656	-12.3099	8.01003e-35	9.30109e-33
ENSSSCG00000040961:LIF	1214.01	-1.81552	0.147624	-12.2983	9.24779e-35	1.06545e-32
ENSSSCG00000012118:TLR8	240.255	-3.97595	0.323535	-12.2891	1.03656e-34	1.17586e-32
ENSSSCG00000004535:TCF4	376.397	-2.8279	0.23181	-12.1992	3.13813e-34	3.428e-32
ENSSSCG00000017896:SCIMP	1634.27	-3.11353	0.256091	-12.1579	5.20692e-34	5.60485e-32
ENSSSCG00000027230:SLC35G1	1239.37	-1.77432	0.146238	-12.1331	7.05152e-34	7.4812e-32
ENSSSCG00000008339:GFPT1	9443.33	-1.64376	0.137	-11.9982	3.6291e-33	3.82273e-31
ENSSSCG00000036494:ERG28	945.762	-2.16995	0.181581	-11.9503	6.46887e-33	6.67108e-31
ENSSSCG00000025602:DOCK4	5046.82	-1.60721	0.135689	-11.8448	2.28987e-32	2.29719e-30
ENSSSCG00000056309:SOX4	184.033	-4.06717	0.34468	-11.7999	3.90993e-32	3.86978e-30
ENSSSCG00000025537:PTPN6	2636.87	-2.15343	0.183113	-11.7601	6.26672e-32	6.16102e-30
ENSSSCG00000004193:ENPP1	4205.09	-1.79747	0.152974	-11.7502	7.04918e-32	6.88438e-30
ENSSSCG00000029944:FASN	885.264	-2.03936	0.175594	-11.614	3.49749e-31	3.30625e-29
ENSSSCG00000012278:CFP	1922.72	-2.75247	0.237109	-11.6085	3.73263e-31	3.50606e-29
ENSSSCG00000009766:ATP6V0A2	1254.13	-1.67792	0.144613	-11.6029	3.98422e-31	3.71869e-29
ENSSSCG00000016855:FYB1	387.898	-2.79287	0.241269	-11.5758	5.46767e-31	5.07118e-29
ENSSSCG00000012202:NA	3237.94	-1.57363	0.136035	-11.5678	5.99856e-31	5.46054e-29
ENSSSCG00000028512:LDLR	1707.97	-2.27729	0.197225	-11.5467	7.67207e-31	6.85697e-29
ENSSSCG00000021977:NA	341.453	-2.53639	0.22062	-11.4967	1.37133e-30	1.20375e-28
ENSSSCG00000031170:NA	8981.94	-1.782	0.155019	-11.4954	1.3917e-30	1.21441e-28
ENSSSCG00000016872:HMGCS1	1658.29	-1.77699	0.154775	-11.4811	1.64114e-30	1.42364e-28
ENSSSCG00000040275:HEBP1	7393.14	-2.10341	0.183287	-11.4761	1.73966e-30	1.50028e-28
ENSSSCG00000024149:ELOVL5	5216.33	-2.21858	0.193376	-11.4729	1.80496e-30	1.54754e-28
ENSSSCG00000005207:ERMP1	1503.68	-1.60187	0.140348	-11.4136	3.5769e-30	3.04905e-28
ENSSSCG00000017723:CCL2	3801.03	-8.48168	0.744964	-11.3854	4.94662e-30	4.1924e-28
ENSSSCG00000035634:PLSCR1	8011.68	-2.46762	0.218631	-11.2867	1.52735e-29	1.25723e-27
ENSSSCG00000023320:NA	703.504	-1.84979	0.164473	-11.2468	2.40108e-29	1.94554e-27
ENSSSCG00000033457:NA	51562.6	-1.82438	0.162311	-11.24	2.59309e-29	2.08963e-27
ENSSSCG00000032444:PLXDC2	2460.46	-2.24503	0.199873	-11.2323	2.83104e-29	2.26898e-27
ENSSSCG00000011946:ALCAM	5841.12	-1.49752	0.133406	-11.2253	3.06362e-29	2.44212e-27
ENSSSCG00000036883:FABP3	173.279	-3.45893	0.309048	-11.1922	4.45128e-29	3.51032e-27
ENSSSCG00000015353:SCIN	5474.54	-2.8748	0.25816	-11.1357	8.40895e-29	6.45868e-27
ENSSSCG00000014031:NA	2542.21	-1.54899	0.139236	-11.1249	9.49466e-29	7.25481e-27
ENSSSCG00000055844:NA	394.547	-2.42061	0.219314	-11.0372	2.52748e-28	1.873e-26
ENSSSCG00000016223:ACSL3	743.13	-1.79555	0.162865	-11.0248	2.90242e-28	2.12945e-26
ENSSSCG00000015660:PFKFB2	196.782	-2.94766	0.26747	-11.0205	3.04289e-28	2.21052e-26
ENSSSCG00000026169:MFSD12	8448.19	-1.97973	0.18063	-10.9602	5.9396e-28	4.25201e-26
ENSSSCG00000033512:C1QB	1995.26	-3.02294	0.276452	-10.9348	7.85766e-28	5.59792e-26
ENSSSCG00000027443:MRAS	2005.83	-1.72193	0.157711	-10.9183	9.42635e-28	6.68319e-26
ENSSSCG00000005277:GCNT1	2359.26	-1.61238	0.148574	-10.8523	1.94387e-27	1.35218e-25
ENSSSCG00000026257:STMN1	210.779	-3.08333	0.284257	-10.847	2.06136e-27	1.42717e-25
ENSSSCG00000011977:DCBLD2	1624.07	-1.4999	0.13886	-10.8015	3.3854e-27	2.30067e-25
ENSSSCG00000015850:DUSP4	291.816	-2.67317	0.248319	-10.7651	5.03131e-27	3.38798e-25
ENSSSCG00000013553:VAV1	3581.5	-1.43668	0.134216	-10.7042	9.72602e-27	6.43182e-25
ENSSSCG00000004668:SLC30A4	342.202	-2.32803	0.218883	-10.636	2.02748e-26	1.31714e-24
ENSSSCG00000005965:MYC	177.335	-4.2098	0.398191	-10.5723	4.00565e-26	2.57953e-24
ENSSSCG00000006512:FDPS	890.664	-1.94388	0.184066	-10.5608	4.52909e-26	2.90393e-24
ENSSSCG00000034167:SLC5A3	444.419	-2.02871	0.192672	-10.5293	6.32784e-26	4.03968e-24
ENSSSCG00000040607:MAF	168.394	-4.02968	0.383328	-10.5124	7.5781e-26	4.79632e-24
ENSSSCG00000029811:PLCL2	1036.81	-1.62114	0.155333	-10.4365	1.6889e-25	1.05084e-23
ENSSSCG00000032288:SLC20A1	3473.52	-1.34897	0.12926	-10.4361	1.69594e-25	1.05084e-23
ENSSSCG00000004233:SMPDL3A	20035.8	-1.94849	0.186956	-10.4222	1.96399e-25	1.20679e-23
ENSSSCG00000009775:CDK2AP1	243.37	-2.44157	0.234515	-10.4111	2.20555e-25	1.34959e-23
ENSSSCG00000011356:UQCRC1	2773.45	-1.55273	0.149613	-10.3783	3.11188e-25	1.8731e-23
ENSSSCG00000030167:SLC25A39	607.515	-1.92293	0.185888	-10.3446	4.42985e-25	2.62358e-23
ENSSSCG00000027665:NA	434.963	-2.22304	0.21517	-10.3315	5.07387e-25	2.96922e-23
ENSSSCG00000011056:FRMD4A	1624.11	-1.63424	0.158452	-10.3138	6.10332e-25	3.55754e-23
ENSSSCG00000016567:STRIP2	118.144	-3.91236	0.380536	-10.2812	8.56786e-25	4.97442e-23
ENSSSCG00000033337:ARHGDIB	4094.03	-2.31188	0.225148	-10.2683	9.79151e-25	5.64044e-23
ENSSSCG00000016925:PLK2	2376.87	-1.40247	0.136874	-10.2465	1.22735e-24	7.0427e-23
ENSSSCG00000015136:UBASH3B	802.206	-2.6593	0.260347	-10.2145	1.70831e-24	9.65228e-23
ENSSSCG00000029066:IDI1	471.832	-2.06229	0.20219	-10.1997	1.98818e-24	1.11907e-22
ENSSSCG00000037541:NA	2485.05	-1.6895	0.166283	-10.1604	2.97996e-24	1.65209e-22
ENSSSCG00000012117:TLR7	531.04	-2.97625	0.292967	-10.159	3.02135e-24	1.66876e-22
ENSSSCG00000028431:HSD17B4	2799.83	-1.46612	0.144453	-10.1494	3.33337e-24	1.83423e-22
ENSSSCG00000060530:C1R	377.702	-2.74812	0.270788	-10.1486	3.36152e-24	1.84284e-22
ENSSSCG00000018092:ND6	7047.98	-1.43346	0.14211	-10.087	6.30861e-24	3.39537e-22
ENSSSCG00000000958:DYRK2	445.183	-2.1944	0.217678	-10.0809	6.70754e-24	3.59695e-22
ENSSSCG00000034278:SLC31A1	8634.47	-1.38634	0.137754	-10.0639	7.97705e-24	4.24684e-22
ENSSSCG00000034555:NA	1570.2	-2.33485	0.23239	-10.0471	9.45844e-24	5.01739e-22
ENSSSCG00000009140:CASP6	511.506	-1.90233	0.189661	-10.0302	1.12323e-23	5.91584e-22
ENSSSCG00000011755:NCEH1	757.858	-2.67588	0.266799	-10.0296	1.13005e-23	5.93053e-22
ENSSSCG00000040538:WDFY2	606.136	-2.43308	0.243218	-10.0037	1.46796e-23	7.64946e-22
ENSSSCG00000010872:AKT3	1189.38	-1.4922	0.149605	-9.97428	1.97534e-23	1.02572e-21
ENSSSCG00000015801:TLR3	1549.72	-1.56194	0.15678	-9.9626	2.22186e-23	1.14565e-21
ENSSSCG00000037803:MARCKS	2480.25	-2.01375	0.202574	-9.94084	2.76489e-23	1.40599e-21
ENSSSCG00000008870:GUCY1B1	1125.29	-1.5471	0.156075	-9.9126	3.66988e-23	1.84709e-21
ENSSSCG00000005240:DOCK8	6037.72	-1.44257	0.145617	-9.90662	3.89601e-23	1.95423e-21
ENSSSCG00000012276:SYN1	266.152	-3.41253	0.344822	-9.89647	4.31207e-23	2.14832e-21
ENSSSCG00000009699:HPGD	103.493	-5.09424	0.515237	-9.88718	4.73149e-23	2.34933e-21
ENSSSCG00000023434:PPM1L	393.761	-2.42615	0.245607	-9.87818	5.17646e-23	2.56165e-21
ENSSSCG00000011451:ITIH3	1186.08	-2.26478	0.229494	-9.86854	5.69858e-23	2.80123e-21
ENSSSCG00000007456:SULF2	158.686	-3.37747	0.343957	-9.81944	9.28534e-23	4.46029e-21
ENSSSCG00000021712:HERC6	8651.56	-2.43395	0.248314	-9.80188	1.1051e-22	5.29121e-21
ENSSSCG00000039373:SNX24	605.467	-1.83767	0.187544	-9.79862	1.14129e-22	5.4468e-21
ENSSSCG00000009827:HVCN1	6393.05	-1.23599	0.126451	-9.7744	1.4501e-22	6.87607e-21
ENSSSCG00000003486:ARHGEF10L	1966.55	-1.41596	0.145686	-9.71928	2.49528e-22	1.16819e-20
ENSSSCG00000000436:PIP4K2C	2618.57	-1.63626	0.168775	-9.69491	3.16928e-22	1.47903e-20
ENSSSCG00000016657:AOAH	8908.05	-1.55322	0.160796	-9.65954	4.47849e-22	2.07036e-20
ENSSSCG00000037645:COTL1	2267.39	-1.73682	0.179882	-9.65535	4.66573e-22	2.15017e-20
ENSSSCG00000008749:SLIT2	99.9393	-3.9918	0.41369	-9.64925	4.95162e-22	2.27482e-20
ENSSSCG00000023630:CPM	154.877	-3.02719	0.314566	-9.62339	6.36941e-22	2.89906e-20
ENSSSCG00000010224:EGR2	1111.36	-1.50756	0.156871	-9.61016	7.24338e-22	3.27663e-20
ENSSSCG00000003485:RCC2	1562.18	-1.49166	0.155409	-9.59828	8.12882e-22	3.66592e-20
ENSSSCG00000027455:SLC39A6	2956.84	-1.48644	0.155919	-9.53338	1.52242e-21	6.75305e-20
ENSSSCG00000033998:SLC43A3	1802.04	-1.50091	0.15744	-9.53321	1.5249e-21	6.75305e-20
ENSSSCG00000061347:TUBA1A	1650.01	-1.99115	0.210006	-9.48137	2.50961e-21	1.10806e-19
ENSSSCG00000027587:SPAG1	645.69	-1.6313	0.172225	-9.47193	2.74726e-21	1.20577e-19
ENSSSCG00000012201:TASL	384.827	-2.67618	0.284098	-9.41993	4.51394e-21	1.95211e-19
ENSSSCG00000032612:MILR1	394.746	-2.36921	0.252634	-9.378	6.72379e-21	2.87408e-19
ENSSSCG00000016174:FN1	8117.05	-2.0399	0.21771	-9.36978	7.26862e-21	3.08906e-19
ENSSSCG00000002283:FUT8	2280.12	-1.55889	0.166538	-9.36055	7.93206e-21	3.36133e-19
ENSSSCG00000003983:SMAP2	6389.84	-1.41651	0.151498	-9.35005	8.76055e-21	3.6912e-19
ENSSSCG00000026478:PADI2	194.252	-3.08574	0.330468	-9.33748	9.86573e-21	4.12153e-19
ENSSSCG00000034786:HACD2	4659.03	-1.18706	0.127183	-9.33347	1.02456e-20	4.26811e-19
ENSSSCG00000001819:MAN2A2	2037.77	-1.34077	0.143717	-9.32923	1.06645e-20	4.43012e-19
ENSSSCG00000031789:ACSL5	9712.96	-1.36694	0.14675	-9.31476	1.22228e-20	5.0632e-19
ENSSSCG00000016971:MCCC2	470.175	-1.77762	0.191408	-9.28708	1.58584e-20	6.5143e-19
ENSSSCG00000039821:NA	118.035	-3.8255	0.413056	-9.26147	2.01637e-20	8.25985e-19
ENSSSCG00000014171:ERAP1	2427.62	-1.53203	0.16558	-9.25251	2.19287e-20	8.95795e-19
ENSSSCG00000040811:PYCARD	145.814	-3.27827	0.354436	-9.24927	2.26028e-20	9.18245e-19
ENSSSCG00000007240:HCK	9384.04	-1.16	0.125548	-9.23947	2.47727e-20	1.00088e-18
ENSSSCG00000054652:NA	119.213	-3.92495	0.425851	-9.21672	3.06336e-20	1.22759e-18
ENSSSCG00000052306:NA	264.151	-2.5727	0.279992	-9.18845	3.98536e-20	1.58843e-18
ENSSSCG00000034722:CCL14	257.395	-2.36023	0.257062	-9.18155	4.24946e-20	1.68459e-18
ENSSSCG00000028694:ATP6V1B2	23486.8	-1.37801	0.15045	-9.15926	5.22551e-20	2.05495e-18
ENSSSCG00000029753:CYTIP	948.108	-1.74692	0.190836	-9.15403	5.48474e-20	2.15116e-18
ENSSSCG00000004898:TNFRSF11A	159.371	-2.7505	0.300586	-9.15046	5.66926e-20	2.21176e-18
ENSSSCG00000062141:NA	319.043	-2.1075	0.23159	-9.10013	9.02219e-20	3.50132e-18
ENSSSCG00000038151:NA	842.835	-1.68598	0.186371	-9.04634	1.47846e-19	5.67781e-18
ENSSSCG00000005970:SQLE	1103.07	-1.62657	0.180128	-9.03005	1.71588e-19	6.52166e-18
ENSSSCG00000003612:NA	1719.71	-1.24883	0.138418	-9.02216	1.84413e-19	6.99112e-18
ENSSSCG00000014924:CTSC	36399.2	-1.35264	0.149941	-9.02119	1.86051e-19	7.03512e-18
ENSSSCG00000004728:CAPN3	268.396	-2.12019	0.235089	-9.01868	1.90365e-19	7.17982e-18
ENSSSCG00000007181:NA	381.733	-2.63728	0.292509	-9.01606	1.94979e-19	7.33509e-18
ENSSSCG00000014114:TENT2	2663.58	-1.44245	0.160052	-9.01238	2.01625e-19	7.56582e-18
ENSSSCG00000014023:RUFY1	968.809	-1.68177	0.188113	-8.94021	3.88433e-19	1.43925e-17
ENSSSCG00000028004:NA	862.442	-2.09574	0.234754	-8.92737	4.36259e-19	1.60838e-17
ENSSSCG00000035564:MCM6	1054.84	-1.43927	0.161842	-8.89306	5.94506e-19	2.17548e-17
ENSSSCG00000038706:C1QC	5582.05	-1.94089	0.218336	-8.88947	6.14029e-19	2.23582e-17
ENSSSCG00000010613:ITPRIP	539.64	-1.67543	0.188562	-8.88531	6.37418e-19	2.31527e-17
ENSSSCG00000011798:DNAJB11	1018.71	-1.48059	0.166685	-8.88254	6.53535e-19	2.36798e-17
ENSSSCG00000004419:SLC16A10	375.594	-1.71069	0.19296	-8.86555	7.61301e-19	2.73827e-17
ENSSSCG00000009412:LCP1	93991	-1.20712	0.136333	-8.85417	8.43096e-19	3.01775e-17
ENSSSCG00000025751:MDH1	1572.99	-1.33979	0.151407	-8.84889	8.8398e-19	3.15643e-17
ENSSSCG00000008553:PREB	345.998	-2.08847	0.236112	-8.84528	9.13025e-19	3.25227e-17
ENSSSCG00000008812:ATP10D	677.547	-1.57192	0.179208	-8.77145	1.76384e-18	6.13476e-17
ENSSSCG00000025486:MDH2	4801.21	-1.41078	0.160923	-8.76685	1.83741e-18	6.36062e-17
ENSSSCG00000053768:ARL11	588.511	-2.71711	0.310232	-8.75833	1.98163e-18	6.84383e-17
ENSSSCG00000004180:NA	160.788	-3.37653	0.389144	-8.67682	4.0699e-18	1.37974e-16
ENSSSCG00000006382:SLAMF6	2700.92	-1.65143	0.190345	-8.67598	4.10002e-18	1.38677e-16
ENSSSCG00000032467:RAB5C	5071.33	-1.10089	0.127513	-8.63351	5.94958e-18	2.00775e-16
ENSSSCG00000012026:ADAMTS1	266.071	-2.6269	0.304887	-8.616	6.93354e-18	2.32384e-16
ENSSSCG00000031518:STARD4	767.412	-1.62311	0.188793	-8.59726	8.16438e-18	2.72399e-16
ENSSSCG00000009759:SCARB1	519.021	-1.80741	0.210423	-8.58941	8.74184e-18	2.91007e-16
ENSSSCG00000013302:CAT	4634.6	-1.65525	0.193222	-8.56657	1.0661e-17	3.53299e-16
ENSSSCG00000003743:GALNT1	5043.54	-1.09664	0.128064	-8.56324	1.0974e-17	3.62855e-16
ENSSSCG00000022309:GPR34	155.475	-2.40179	0.280836	-8.5523	1.20665e-17	3.98085e-16
ENSSSCG00000034887:HAPLN4	1558.51	-1.45168	0.170938	-8.49244	2.02341e-17	6.57252e-16
ENSSSCG00000001469:SLA-DMB	598.24	-2.54497	0.300332	-8.47385	2.37409e-17	7.67777e-16
ENSSSCG00000029879:LTF	158.619	-3.65589	0.432337	-8.45611	2.76446e-17	8.92068e-16
ENSSSCG00000000853:NT5DC3	246.066	-2.08848	0.247632	-8.43381	3.34599e-17	1.06804e-15
ENSSSCG00000014292:HSPA4	2183.06	-1.25716	0.149164	-8.42801	3.51607e-17	1.1199e-15
ENSSSCG00000004053:TAGAP	349.495	-1.72932	0.205398	-8.41936	3.78539e-17	1.19792e-15
ENSSSCG00000006774:PPM1J	197.417	-2.24122	0.266454	-8.41129	4.05525e-17	1.27511e-15
ENSSSCG00000008386:SANBR	153.536	-2.63276	0.313194	-8.40616	4.23639e-17	1.32924e-15
ENSSSCG00000028531:SH3BP1	1277.13	-1.25794	0.149836	-8.39545	4.64132e-17	1.4532e-15
ENSSSCG00000006381:CD84	7689.35	-1.34686	0.160589	-8.38699	4.98735e-17	1.55494e-15
ENSSSCG00000032269:LIMA1	5407.5	-1.22385	0.145962	-8.38468	5.08654e-17	1.58251e-15
ENSSSCG00000011916:ATP6V1A	15861	-1.1064	0.132775	-8.33292	7.88727e-17	2.44356e-15
ENSSSCG00000016009:ITGA4	3085.67	-1.72596	0.207555	-8.31569	9.12222e-17	2.81434e-15
ENSSSCG00000017230:TMEM104	322.149	-1.75228	0.210995	-8.30486	9.99358e-17	3.07673e-15
ENSSSCG00000015311:CYP51A1	2400.97	-1.25543	0.151477	-8.28794	1.15231e-16	3.54024e-15
ENSSSCG00000004679:SORD	592.772	-2.22777	0.269172	-8.27639	1.26965e-16	3.89264e-15
ENSSSCG00000001887:SCAMP5	927.268	-1.25247	0.151401	-8.27255	1.31128e-16	4.00362e-15
ENSSSCG00000029097:RCC1	277.38	-1.94574	0.235406	-8.26547	1.3914e-16	4.23071e-15
ENSSSCG00000021739:HSD17B12	1448.8	-1.42386	0.172282	-8.2647	1.4005e-16	4.24963e-15
ENSSSCG00000033175:SASH1	828.592	-1.29004	0.156431	-8.24669	1.62838e-16	4.91079e-15
ENSSSCG00000032877:MEGF10	168.8	-2.73616	0.332228	-8.2358	1.78366e-16	5.35716e-15
ENSSSCG00000015444:LAMB1	1963.14	-1.75435	0.214365	-8.18397	2.74636e-16	8.149e-15
ENSSSCG00000016867:CCDC152	261.395	-1.92053	0.23491	-8.17562	2.94351e-16	8.71647e-15
ENSSSCG00000037754:SLC39A11	692.4	-1.32439	0.161997	-8.17537	2.94959e-16	8.71696e-15
ENSSSCG00000013839:RASAL3	413.583	-1.60228	0.196147	-8.16878	3.11524e-16	9.18808e-15
ENSSSCG00000023527:NRROS	111.424	-3.51395	0.431504	-8.14348	3.84062e-16	1.126e-14
ENSSSCG00000040981:GMFG	3610.44	-1.198	0.147235	-8.13662	4.06455e-16	1.18928e-14
ENSSSCG00000037019:CAMK4	108.968	-2.88403	0.355048	-8.12292	4.55092e-16	1.32896e-14
ENSSSCG00000013380:NA	598.816	-1.41146	0.173773	-8.1224	4.57057e-16	1.33206e-14
ENSSSCG00000018091:ND5	65714.9	-1.03444	0.127476	-8.11476	4.86737e-16	1.41297e-14
ENSSSCG00000026922:DRAM2	2645.68	-1.3447	0.165972	-8.10195	5.40834e-16	1.56386e-14
ENSSSCG00000009638:RHOBTB2	272.655	-1.82506	0.225293	-8.10085	5.45747e-16	1.57498e-14
ENSSSCG00000014915:EED	1603.68	-1.17535	0.145381	-8.08464	6.23495e-16	1.79234e-14
ENSSSCG00000025806:FAM118B	610.835	-1.35676	0.168074	-8.07242	6.8917e-16	1.97344e-14
ENSSSCG00000017605:MMD	251.473	-1.82987	0.226708	-8.07148	6.94526e-16	1.98492e-14
ENSSSCG00000062622:DNAH8	94.9163	-3.57981	0.444495	-8.05366	8.03568e-16	2.29211e-14
ENSSSCG00000039056:GAS7	744.106	-1.44097	0.179194	-8.04138	8.88323e-16	2.51925e-14
ENSSSCG00000055744:FAM241A	1383.94	-1.35808	0.169456	-8.01438	1.10698e-15	3.11538e-14
ENSSSCG00000000492:LYZ	26594.7	-3.7289	0.466927	-7.98604	1.39341e-15	3.89916e-14
ENSSSCG00000009007:TMEM131L	214.668	-1.95571	0.244991	-7.9828	1.43056e-15	3.99554e-14
ENSSSCG00000012006:NA	3910.34	-1.40019	0.175602	-7.97367	1.54028e-15	4.28575e-14
ENSSSCG00000032723:ACER3	3308.52	-1.2734	0.159709	-7.97321	1.54601e-15	4.2936e-14
ENSSSCG00000011504:EOGT	310.557	-1.76998	0.222119	-7.96863	1.60439e-15	4.43902e-14
ENSSSCG00000036824:AVPI1	578.522	-1.38548	0.174101	-7.95789	1.75002e-15	4.81485e-14
ENSSSCG00000002000:IPO4	250.262	-2.30411	0.289531	-7.95808	1.74724e-15	4.81485e-14
ENSSSCG00000015336:SLC25A13	740.951	-1.55098	0.194948	-7.95586	1.77889e-15	4.88515e-14
ENSSSCG00000037600:C1orf216	121.82	-2.5907	0.325659	-7.95525	1.78767e-15	4.90015e-14
ENSSSCG00000040918:LTV1	455.268	-1.6015	0.201367	-7.95311	1.81882e-15	4.97627e-14
ENSSSCG00000016642:GPR85	136.828	-2.33176	0.293198	-7.95285	1.82276e-15	4.97782e-14
ENSSSCG00000022099:TP53INP2	582.424	-1.43182	0.18027	-7.94266	1.97893e-15	5.37446e-14
ENSSSCG00000023525:TMEM26	293.325	-1.68382	0.212355	-7.92927	2.20442e-15	5.96489e-14
ENSSSCG00000024219:TIGAR	388.546	-1.86498	0.235398	-7.92267	2.32472e-15	6.2674e-14
ENSSSCG00000010497:ENTPD1	1044.42	-2.02557	0.256105	-7.90914	2.59175e-15	6.97328e-14
ENSSSCG00000021383:CGAS	305.289	-2.99238	0.379108	-7.89321	2.94503e-15	7.89643e-14
ENSSSCG00000018080:ATP8	3154.45	-1.0807	0.136961	-7.89062	3.00684e-15	8.04754e-14
ENSSSCG00000010621:ADD3	1334.65	-1.30726	0.165765	-7.88624	3.11422e-15	8.31983e-14
ENSSSCG00000035686:CS	5935.38	-1.04974	0.133146	-7.88411	3.16785e-15	8.4478e-14
ENSSSCG00000021359:CDC42EP3	4048.89	-1.0987	0.139375	-7.88303	3.19524e-15	8.50546e-14
ENSSSCG00000040445:RND3	475.831	-1.80123	0.229319	-7.8547	4.00721e-15	1.05525e-13
ENSSSCG00000003451:PDPN	228.54	-1.85418	0.2363	-7.84672	4.27066e-15	1.12263e-13
ENSSSCG00000036844:GPR171	207.893	-2.51674	0.320974	-7.84095	4.47155e-15	1.17334e-13
ENSSSCG00000003524:C1QA	1301.03	-2.26816	0.289356	-7.83866	4.5539e-15	1.19283e-13
ENSSSCG00000013074:RAB3IL1	652.036	-1.46976	0.18772	-7.82956	4.89567e-15	1.27781e-13
ENSSSCG00000058042:ELMO1	4333.79	-1.09451	0.139831	-7.82736	4.9823e-15	1.29813e-13
ENSSSCG00000006865:RTCA	482.16	-1.64415	0.21056	-7.80845	5.78967e-15	1.49026e-13
ENSSSCG00000028516:LARP4	4222.01	-1.12188	0.143675	-7.80843	5.79045e-15	1.49026e-13
ENSSSCG00000027467:DZIP1L	1160.94	-1.25071	0.160186	-7.80788	5.81593e-15	1.49421e-13
ENSSSCG00000009817:P2RX7	89.5974	-3.19431	0.409481	-7.80088	6.14756e-15	1.57666e-13
ENSSSCG00000051969:NA	2736.66	-1.18911	0.152557	-7.79451	6.46579e-15	1.65253e-13
ENSSSCG00000009334:HSPH1	3109.4	-1.51264	0.194264	-7.78651	6.88835e-15	1.75748e-13
ENSSSCG00000003839:PLPP3	70.7156	-5.14324	0.66197	-7.76961	7.87296e-15	2.00177e-13
ENSSSCG00000032715:CERS6	402.788	-1.80704	0.233797	-7.72911	1.08304e-14	2.71626e-13
ENSSSCG00000006066:RNF19A	5982.3	-1.052	0.136166	-7.72582	1.11139e-14	2.78262e-13
ENSSSCG00000000690:MLF2	2396.24	-1.08114	0.140161	-7.71352	1.22394e-14	3.05922e-13
ENSSSCG00000003187:FCGRT	3466.12	-1.13813	0.147638	-7.70889	1.26921e-14	3.16702e-13
ENSSSCG00000011877:CD86	16559.4	-1.32667	0.17233	-7.69842	1.37756e-14	3.43158e-13
ENSSSCG00000043974:NA	115.637	-2.44066	0.31715	-7.69559	1.40841e-14	3.50249e-13
ENSSSCG00000038500:TRIB1	2239.48	-1.44713	0.18822	-7.68849	1.48885e-14	3.69009e-13
ENSSSCG00000038950:VARS1	755.58	-1.58962	0.206844	-7.68513	1.52843e-14	3.7755e-13
ENSSSCG00000004087:CCDC170	164.585	-2.13618	0.278373	-7.6738	1.66974e-14	4.11766e-13
ENSSSCG00000008769:NA	11524.5	-1.24196	0.16238	-7.64847	2.03386e-14	4.99889e-13
ENSSSCG00000016782:OTULINL	592.381	-1.72856	0.226325	-7.6375	2.21472e-14	5.42533e-13
ENSSSCG00000031706:NA	1500.53	-1.17157	0.153732	-7.62089	2.51935e-14	6.15114e-13
ENSSSCG00000040681:FABP4	85.6505	-3.9682	0.522832	-7.58982	3.20352e-14	7.79575e-13
ENSSSCG00000003913:MAST2	626.235	-1.25576	0.165577	-7.58418	3.34605e-14	8.1292e-13
ENSSSCG00000006979:MSR1	1265.98	-1.53443	0.20271	-7.5696	3.74384e-14	9.03608e-13
ENSSSCG00000004254:DCBLD1	1216.66	-1.11389	0.147232	-7.56559	3.86115e-14	9.30398e-13
ENSSSCG00000008190:INPP4A	1080.8	-1.30168	0.17316	-7.51724	5.59428e-14	1.34144e-12
ENSSSCG00000013856:AP1M1	1448.02	-1.22853	0.163468	-7.51545	5.67166e-14	1.35779e-12
ENSSSCG00000060601:PSTPIP2	986.069	-1.85731	0.247171	-7.51429	5.7222e-14	1.36767e-12
ENSSSCG00000000601:PTPRO	230.808	-1.87131	0.249657	-7.49553	6.60306e-14	1.57311e-12
ENSSSCG00000036618:NA	8507.03	-1.02388	0.136719	-7.48896	6.94209e-14	1.65121e-12
ENSSSCG00000027114:PODN	2628.97	-1.64884	0.220258	-7.48593	7.10416e-14	1.68704e-12
ENSSSCG00000003111:SAE1	670.09	-1.4252	0.190743	-7.47184	7.9084e-14	1.87199e-12
ENSSSCG00000007278:AHCY	659.005	-1.46302	0.196097	-7.46069	8.60718e-14	2.0244e-12
ENSSSCG00000046640:OAS1	3639.21	-1.94338	0.260698	-7.45451	9.02036e-14	2.11821e-12
ENSSSCG00000009945:FICD	373.668	-1.88466	0.253059	-7.44749	9.51298e-14	2.22679e-12
ENSSSCG00000023333:FCN2	1922.53	-1.73971	0.233708	-7.44393	9.77309e-14	2.27684e-12
ENSSSCG00000014012:GFPT2	461.631	-1.44749	0.194611	-7.43787	1.02318e-13	2.37246e-12
ENSSSCG00000013886:B3GNT3	2322.01	-1.00414	0.135077	-7.43381	1.05513e-13	2.4427e-12
ENSSSCG00000016156:ACADL	545.35	-1.51429	0.203777	-7.43111	1.0769e-13	2.48919e-12
ENSSSCG00000032367:CEBPD	1223.62	-1.10138	0.148258	-7.42882	1.09572e-13	2.52874e-12
ENSSSCG00000001750:PAQR8	552.184	-1.61302	0.217143	-7.42836	1.09953e-13	2.53357e-12
ENSSSCG00000004432:HDAC2	1720.83	-1.14938	0.154925	-7.41893	1.18068e-13	2.70786e-12
ENSSSCG00000028019:LRRC59	465.937	-1.39838	0.188947	-7.40093	1.35238e-13	3.09203e-12
ENSSSCG00000010687:INPP5F	10082	-1.02769	0.139092	-7.38856	1.48428e-13	3.37789e-12
ENSSSCG00000027826:GIMAP4	9610.59	-1.59097	0.215562	-7.38054	1.57654e-13	3.5713e-12
ENSSSCG00000007585:ACTB	49711.5	-1.25577	0.170471	-7.36649	1.75184e-13	3.95021e-12
ENSSSCG00000057805:NA	79.6697	-2.82923	0.384228	-7.36343	1.79247e-13	4.03566e-12
ENSSSCG00000022295:NA	282.384	-1.53328	0.208911	-7.33939	2.14562e-13	4.77247e-12
ENSSSCG00000012335:FGD1	153.36	-1.98158	0.270156	-7.33493	2.21833e-13	4.91936e-12
ENSSSCG00000047083:H2BC21	643.261	-1.20002	0.16362	-7.33418	2.23075e-13	4.93947e-12
ENSSSCG00000012676:MBNL3	202.13	-2.13486	0.291163	-7.33219	2.26429e-13	5.00622e-12
ENSSSCG00000010400:MSMB	726.312	-1.18652	0.161997	-7.32432	2.40116e-13	5.29297e-12
ENSSSCG00000028376:TM4SF19	5819.94	-1.47725	0.201976	-7.31403	2.59251e-13	5.63059e-12
ENSSSCG00000009410:RUBCNL	172.123	-2.45484	0.336203	-7.30166	2.84232e-13	6.16407e-12
ENSSSCG00000016005:SESTD1	380.813	-1.42242	0.194928	-7.29719	2.93841e-13	6.35377e-12
ENSSSCG00000015828:ZNF703	267.948	-1.92005	0.263161	-7.29613	2.9617e-13	6.39476e-12
ENSSSCG00000006307:RCSD1	797.195	-1.29707	0.177816	-7.29447	2.99838e-13	6.46449e-12
ENSSSCG00000037449:CSF1	650.054	-1.7155	0.235234	-7.29276	3.03669e-13	6.53754e-12
ENSSSCG00000006678:FCGR1A	810.837	-2.09663	0.28752	-7.29212	3.05118e-13	6.55915e-12
ENSSSCG00000012623:SLC25A5	2952.65	-1.05911	0.145512	-7.2785	3.37558e-13	7.24595e-12
ENSSSCG00000004983:NA	659.579	-1.23007	0.169398	-7.26143	3.83025e-13	8.17433e-12
ENSSSCG00000012324:IQSEC2	1225.22	-1.12019	0.154429	-7.25376	4.05353e-13	8.63834e-12
ENSSSCG00000030801:NA	128.404	-3.06289	0.422508	-7.24931	4.1889e-13	8.9011e-12
ENSSSCG00000001156:ZNF322	2313.03	-1.00166	0.138326	-7.24129	4.44434e-13	9.43032e-12
ENSSSCG00000017006:LCP2	4703.46	-1.2319	0.170243	-7.23614	4.61643e-13	9.7814e-12
ENSSSCG00000029094:PIK3R4	937.162	-1.20354	0.166378	-7.23377	4.69774e-13	9.93939e-12
ENSSSCG00000021206:IL1RAP	3940.52	-1.07414	0.148551	-7.23082	4.80078e-13	1.01283e-11
ENSSSCG00000032123:SPX	794.977	-1.2199	0.169257	-7.2074	5.70296e-13	1.19293e-11
ENSSSCG00000035284:BMF	1062.51	-1.23634	0.171763	-7.19792	6.11399e-13	1.27529e-11
ENSSSCG00000011698:GYG1	1256.03	-1.0606	0.148276	-7.15289	8.49723e-13	1.75748e-11
ENSSSCG00000009051:IL15	232.489	-1.91486	0.267842	-7.14919	8.72894e-13	1.79784e-11
ENSSSCG00000015403:HGF	157.544	-2.0764	0.290542	-7.14664	8.89265e-13	1.82646e-11
ENSSSCG00000021408:TKT	8074.5	-1.17933	0.165127	-7.14196	9.20082e-13	1.88451e-11
ENSSSCG00000004109:ZC3H12D	67.0988	-6.49936	0.910637	-7.13716	9.52762e-13	1.94873e-11
ENSSSCG00000034754:PLEKHS1	75.7456	-2.97057	0.416518	-7.13192	9.89799e-13	2.02168e-11
ENSSSCG00000000435:ARHGEF25	147.947	-2.96436	0.416373	-7.11948	1.08337e-12	2.19759e-11
ENSSSCG00000011250:ACAA1	1157.67	-1.28257	0.180157	-7.11919	1.08561e-12	2.1991e-11
ENSSSCG00000015712:DDX18	1115.84	-1.37689	0.193698	-7.10843	1.17373e-12	2.36139e-11
ENSSSCG00000001470:SLA-DMA	405.407	-2.13686	0.300725	-7.10571	1.19706e-12	2.40505e-11
ENSSSCG00000040786:SPTBN1	1588.38	-3.84294	0.541957	-7.09085	1.33287e-12	2.667e-11
ENSSSCG00000056729:C5AR1	927.155	-1.5739	0.222554	-7.07198	1.52736e-12	3.03968e-11
ENSSSCG00000024867:ISG20	102.925	-3.80541	0.538558	-7.06593	1.59545e-12	3.17091e-11
ENSSSCG00000040617:TNFAIP8	1738.73	-1.04964	0.148808	-7.0537	1.74221e-12	3.44891e-11
ENSSSCG00000010949:DAPK1	730.242	-1.78256	0.252728	-7.05328	1.74749e-12	3.45445e-11
ENSSSCG00000026753:OSBPL11	4111.47	-1.34302	0.19068	-7.0433	1.87735e-12	3.69137e-11
ENSSSCG00000009097:ANXA5	17777.2	-1.05835	0.150385	-7.03764	1.9553e-12	3.83952e-11
ENSSSCG00000017900:KIF1C	1128.19	-1.02752	0.14618	-7.02918	2.07748e-12	4.07401e-11
ENSSSCG00000036702:ACTN1	6293.6	-1.01754	0.144914	-7.02165	2.19257e-12	4.28262e-11
ENSSSCG00000000579:GOLT1B	2820.43	-1.00768	0.143538	-7.02029	2.21415e-12	4.31335e-11
ENSSSCG00000009431:DGKH	981.86	-1.07633	0.153383	-7.01727	2.26241e-12	4.40155e-11
ENSSSCG00000062186:NA	1068.54	-1.11599	0.159292	-7.00591	2.45383e-12	4.76768e-11
ENSSSCG00000011346:PLXNB1	251.412	-1.58815	0.226955	-6.99766	2.60272e-12	5.05031e-11
ENSSSCG00000017918:ARRB2	3288.37	-1.02695	0.146861	-6.99263	2.69778e-12	5.22789e-11
ENSSSCG00000010908:PTPRC	27370.8	-1.09965	0.157488	-6.98241	2.9016e-12	5.61548e-11
ENSSSCG00000010575:PPRC1	299.457	-1.63977	0.234912	-6.98035	2.94453e-12	5.68363e-11
ENSSSCG00000004373:RTN4IP1	373.602	-1.33219	0.190958	-6.97633	3.02984e-12	5.84067e-11
ENSSSCG00000030415:DPP3	1268.2	-1.32401	0.189803	-6.97571	3.04322e-12	5.8588e-11
ENSSSCG00000053490:NA	844.517	-1.33142	0.191241	-6.96201	3.35447e-12	6.43281e-11
ENSSSCG00000006143:CA13	217.844	-1.84817	0.265559	-6.95953	3.41421e-12	6.53888e-11
ENSSSCG00000027525:DHCR24	66.5793	-3.24728	0.467223	-6.95017	3.64842e-12	6.93341e-11
ENSSSCG00000016504:TBXAS1	181.671	-1.95292	0.281255	-6.94362	3.8219e-12	7.23512e-11
ENSSSCG00000006371:USF1	1683.85	-1.00112	0.144212	-6.94204	3.8649e-12	7.29779e-11
ENSSSCG00000039060:RASSF3	2822.39	-1.10334	0.158967	-6.94068	3.9023e-12	7.34957e-11
ENSSSCG00000004522:ME2	3189.43	-1.07477	0.154899	-6.93851	3.9627e-12	7.45383e-11
ENSSSCG00000003513:ECE1	3324.42	-1.29466	0.186817	-6.93009	4.20582e-12	7.90105e-11
ENSSSCG00000005271:CARNMT1	318.172	-1.48639	0.214757	-6.92125	4.47671e-12	8.39924e-11
ENSSSCG00000016083:PLCL1	1499.14	-1.08844	0.157344	-6.91759	4.59395e-12	8.58643e-11
ENSSSCG00000031154:ACKR2	61.0725	-4.19636	0.607318	-6.90966	4.858e-12	9.04557e-11
ENSSSCG00000017544:ATP5MC1	545.044	-1.36021	0.197041	-6.90318	5.08495e-12	9.45621e-11
ENSSSCG00000031118:PREX1	2832.07	-1.02235	0.148238	-6.89667	5.3234e-12	9.86258e-11
ENSSSCG00000006043:DCSTAMP	1408.14	-1.14423	0.165952	-6.89495	5.38846e-12	9.97034e-11
ENSSSCG00000024015:FADS1	318.605	-1.58587	0.230014	-6.89467	5.39915e-12	9.9776e-11
ENSSSCG00000012352:KLF8	552.22	-1.23595	0.179361	-6.89086	5.5457e-12	1.02228e-10
ENSSSCG00000003973:CTPS1	99.7683	-3.1439	0.456411	-6.88831	5.64573e-12	1.03812e-10
ENSSSCG00000016877:NNT	2035.71	-1.14047	0.165593	-6.88718	5.69077e-12	1.0451e-10
ENSSSCG00000019937:NA	82.3777	-3.47137	0.505553	-6.86648	6.58062e-12	1.20253e-10
ENSSSCG00000031776:NA	418.027	-1.28948	0.187875	-6.8635	6.71954e-12	1.2264e-10
ENSSSCG00000007268:E2F1	79.3893	-2.58772	0.377087	-6.86239	6.77168e-12	1.23439e-10
ENSSSCG00000022197:HS6ST1	2088.71	-1.45389	0.211908	-6.86091	6.8421e-12	1.24344e-10
ENSSSCG00000008400:CFAP36	243.402	-1.66654	0.242907	-6.86082	6.84665e-12	1.24344e-10
ENSSSCG00000020666:EHD4	2423.03	-1.2263	0.178788	-6.85899	6.93492e-12	1.25638e-10
ENSSSCG00000000766:CECR2	240.579	-1.51852	0.221621	-6.85185	7.29001e-12	1.31909e-10
ENSSSCG00000025856:TMEM106A	1356.03	-1.27931	0.186841	-6.84705	7.539e-12	1.36247e-10
ENSSSCG00000026412:PLXNA2	410.564	-1.27592	0.186356	-6.84666	7.55922e-12	1.36445e-10
ENSSSCG00000012087:SLC37A1	314.249	-1.38229	0.202245	-6.83476	8.21414e-12	1.47544e-10
ENSSSCG00000025560:PGLYRP2	120.573	-2.42114	0.354492	-6.82989	8.49812e-12	1.52274e-10
ENSSSCG00000023775:TFB2M	410.396	-1.28038	0.18789	-6.8145	9.45942e-12	1.68476e-10
ENSSSCG00000010504:BLNK	1460.98	-1.09724	0.161298	-6.80256	1.02779e-11	1.82173e-10
ENSSSCG00000008336:ANXA4	7174.14	-1.12824	0.166013	-6.79607	1.07509e-11	1.90099e-10
ENSSSCG00000026233:NA	170.678	-1.91413	0.281971	-6.78838	1.13401e-11	1.998e-10
ENSSSCG00000026981:MRPS6	576.613	-1.166	0.171886	-6.7836	1.17217e-11	2.06077e-10
ENSSSCG00000021515:HS3ST1	60.4322	-3.02466	0.448797	-6.73949	1.58948e-11	2.76415e-10
ENSSSCG00000037101:LRRC8B	83.2586	-2.46863	0.366555	-6.73468	1.64297e-11	2.85045e-10
ENSSSCG00000004222:NCOA7	2543.52	-1.05467	0.15662	-6.73391	1.65168e-11	2.8622e-10
ENSSSCG00000004441:DSE	1716.01	-1.5153	0.225064	-6.73275	1.66485e-11	2.88163e-10
ENSSSCG00000000709:PLEKHG6	294.264	-1.55135	0.230534	-6.72938	1.70384e-11	2.94222e-10
ENSSSCG00000005471:SNX30	571.465	-1.19134	0.177186	-6.72365	1.77223e-11	3.05674e-10
ENSSSCG00000060315:NA	317.981	-1.74112	0.259098	-6.71992	1.81828e-11	3.13249e-10
ENSSSCG00000024045:CASTOR2	76.1314	-2.58981	0.385834	-6.71224	1.91658e-11	3.29415e-10
ENSSSCG00000033453:NA	2839.1	-1.66632	0.248366	-6.70914	1.9577e-11	3.357e-10
ENSSSCG00000050302:NA	66.4017	-3.18589	0.476198	-6.69026	2.22778e-11	3.81569e-10
ENSSSCG00000006214:RRS1	229.071	-1.70475	0.254959	-6.68638	2.28762e-11	3.91363e-10
ENSSSCG00000028711:NA	1226.25	-1.61307	0.241723	-6.67321	2.50263e-11	4.27156e-10
ENSSSCG00000011733:IFT80	945.268	-1.11695	0.16743	-6.67119	2.53745e-11	4.32598e-10
ENSSSCG00000039751:NLRC5	481.09	-1.85478	0.278577	-6.65803	2.77523e-11	4.72046e-10
ENSSSCG00000004374:QRSL1	315.585	-1.34544	0.202134	-6.65619	2.81017e-11	4.77437e-10
ENSSSCG00000011627:ACP3	166.888	-1.91611	0.288064	-6.65167	2.89782e-11	4.91763e-10
ENSSSCG00000005378:ANKS6	101.091	-2.53071	0.381038	-6.64161	3.10275e-11	5.24728e-10
ENSSSCG00000025179:NECAP1	2138.37	-1.06842	0.160962	-6.63775	3.18502e-11	5.36955e-10
ENSSSCG00000009532:POGLUT2	255.775	-1.4326	0.21626	-6.62446	3.48527e-11	5.84724e-10
ENSSSCG00000009422:NA	180.532	-1.92621	0.291076	-6.61755	3.65197e-11	6.11301e-10
ENSSSCG00000015036:NA	128.232	-2.17179	0.328446	-6.61231	3.78368e-11	6.3263e-10
ENSSSCG00000053659:NA	264.237	-1.78687	0.270422	-6.60771	3.90302e-11	6.51844e-10
ENSSSCG00000006495:SEMA4A	292.218	-2.17076	0.328755	-6.60297	4.02992e-11	6.7076e-10
ENSSSCG00000004172:SLC2A12	439.417	-1.54626	0.234186	-6.60272	4.03689e-11	6.71161e-10
ENSSSCG00000005452:C9orf152	246.086	-1.57464	0.238522	-6.60166	4.06569e-11	6.74428e-10
ENSSSCG00000025286:MCTP1	873.912	-1.33626	0.202431	-6.60103	4.08319e-11	6.7657e-10
ENSSSCG00000028974:UST	799.325	-1.05146	0.159563	-6.58963	4.40927e-11	7.27535e-10
ENSSSCG00000001036:TFAP2A	467.582	-1.5206	0.230868	-6.58643	4.50527e-11	7.42337e-10
ENSSSCG00000036446:PALD1	199.384	-1.55506	0.236503	-6.57522	4.8581e-11	7.96027e-10
ENSSSCG00000000838:SLC41A2	1858.78	-1.07756	0.163901	-6.57447	4.88262e-11	7.99156e-10
ENSSSCG00000014391:ARAP3	421.526	-1.31108	0.199592	-6.56883	5.07118e-11	8.28181e-10
ENSSSCG00000010450:LIPA	7879.12	-1.39075	0.211906	-6.56307	5.27095e-11	8.58903e-10
ENSSSCG00000027676:NOP56	788.67	-1.13585	0.173085	-6.5624	5.29482e-11	8.6184e-10
ENSSSCG00000047932:HSPA6	1059.5	-1.40099	0.213522	-6.56134	5.33265e-11	8.66354e-10
ENSSSCG00000008742:CD38	445.738	-1.50339	0.229236	-6.55827	5.44359e-11	8.8216e-10
ENSSSCG00000010315:ADK	336.947	-1.39286	0.212755	-6.54676	5.87998e-11	9.49749e-10
ENSSSCG00000009876:DDX54	770.768	-1.07991	0.164988	-6.54538	5.93442e-11	9.57493e-10
ENSSSCG00000003768:NEXN	53.088	-4.6877	0.717188	-6.53622	6.3094e-11	1.01356e-09
ENSSSCG00000023912:ORAI2	832.847	-1.60045	0.24528	-6.525	6.80035e-11	1.09005e-09
ENSSSCG00000020801:ARX	96.9487	-3.16815	0.486285	-6.51502	7.26803e-11	1.16123e-09
ENSSSCG00000004678:DUOX2	423.949	-1.5967	0.245128	-6.51375	7.32965e-11	1.16981e-09
ENSSSCG00000030295:NUTF2	1235.31	-1.03057	0.15841	-6.50569	7.73352e-11	1.23027e-09
ENSSSCG00000007700:HIP1	1590.07	-1.24238	0.190999	-6.50467	7.7863e-11	1.23733e-09
ENSSSCG00000013388:PDE3B	342.578	-1.72529	0.265456	-6.49935	8.06687e-11	1.28054e-09
ENSSSCG00000006192:LACTB2	220.03	-1.5135	0.233412	-6.48426	8.91711e-11	1.40944e-09
ENSSSCG00000017700:NA	47260.7	-1.36303	0.210231	-6.4835	8.96186e-11	1.415e-09
ENSSSCG00000034779:NT5C3B	189.533	-1.6671	0.257509	-6.47393	9.54836e-11	1.50277e-09
ENSSSCG00000035195:HNMT	5900.7	-1.33017	0.205471	-6.47375	9.55996e-11	1.50299e-09
ENSSSCG00000016866:GHR	84.2456	-2.3306	0.360349	-6.46763	9.95523e-11	1.56181e-09
ENSSSCG00000010449:CH25H	64.4702	-3.12142	0.482943	-6.46333	1.02422e-10	1.60512e-09
ENSSSCG00000032475:CEP44	466.354	-1.35505	0.209731	-6.46088	1.04098e-10	1.62965e-09
ENSSSCG00000015237:FLI1	916.468	-1.2781	0.197846	-6.46007	1.04652e-10	1.63659e-09
ENSSSCG00000006862:VCAM1	1491.89	-3.28412	0.508681	-6.45614	1.07408e-10	1.67791e-09
ENSSSCG00000021418:LSS	480.004	-1.56106	0.241941	-6.45224	1.1021e-10	1.71985e-09
ENSSSCG00000006610:S100A11	4004.6	-1.02219	0.158493	-6.44939	1.12299e-10	1.75061e-09
ENSSSCG00000052960:NA	169.554	-1.71349	0.265765	-6.4474	1.13782e-10	1.77186e-09
ENSSSCG00000004676:DUOXA2	236.129	-2.05236	0.318569	-6.44243	1.17578e-10	1.82325e-09
ENSSSCG00000008901:PAICS	758.611	-1.1867	0.184403	-6.43537	1.23174e-10	1.90803e-09
ENSSSCG00000014017:MGAT4B	1481.31	-1.12663	0.175425	-6.42227	1.34259e-10	2.07105e-09
ENSSSCG00000016441:ABCF2	787.074	-1.08747	0.169823	-6.40351	1.51844e-10	2.33012e-09
ENSSSCG00000013294:LDLRAD3	299.372	-1.63133	0.254775	-6.403	1.52351e-10	2.33547e-09
ENSSSCG00000006761:DCLRE1B	236.494	-1.51924	0.237344	-6.401	1.54366e-10	2.36391e-09
ENSSSCG00000024439:PTGER4	1339.5	-1.42413	0.222506	-6.40039	1.54979e-10	2.36837e-09
ENSSSCG00000008973:NAAA	2330.43	-3.78332	0.591679	-6.39422	1.61373e-10	2.46098e-09
ENSSSCG00000000600:EPS8	1150.7	-1.05166	0.164496	-6.39322	1.62433e-10	2.47458e-09
ENSSSCG00000014919:ME3	617.531	-1.20319	0.188593	-6.37981	1.77312e-10	2.69847e-09
ENSSSCG00000006156:TPD52	3994.72	-1.1369	0.178221	-6.37916	1.78068e-10	2.70718e-09
ENSSSCG00000004957:CLN6	303.497	-1.52747	0.239521	-6.37717	1.80389e-10	2.73682e-09
ENSSSCG00000003419:MAD2L2	818.531	-1.11626	0.175419	-6.3634	1.97335e-10	2.98471e-09
ENSSSCG00000000433:B4GALNT1	352.682	-1.33452	0.209783	-6.36143	1.99883e-10	3.02016e-09
ENSSSCG00000011449:GNL3	546.859	-1.2384	0.194818	-6.3567	2.06138e-10	3.10512e-09
ENSSSCG00000001834:MFGE8	512.56	-1.45233	0.228503	-6.35585	2.07272e-10	3.11903e-09
ENSSSCG00000057673:NA	238.273	-1.89237	0.297748	-6.35563	2.07578e-10	3.12044e-09
ENSSSCG00000011454:SFMBT1	803.742	-1.04177	0.163971	-6.3534	2.10611e-10	3.1596e-09
ENSSSCG00000032946:NA	184.711	-1.73087	0.272559	-6.35044	2.14706e-10	3.21449e-09
ENSSSCG00000062820:NA	141.309	-1.73189	0.272945	-6.34517	2.22177e-10	3.32297e-09
ENSSSCG00000055563:NA	590.764	-1.27879	0.201675	-6.34083	2.28527e-10	3.41102e-09
ENSSSCG00000006165:SEC31B	479.616	-1.11213	0.175607	-6.33307	2.40324e-10	3.57986e-09
ENSSSCG00000032381:NA	5416.18	-1.07287	0.169437	-6.33194	2.42104e-10	3.60273e-09
ENSSSCG00000058656:P2RY1	299.456	-1.60039	0.254137	-6.29734	3.02799e-10	4.47881e-09
ENSSSCG00000001078:MBOAT1	927.179	-1.16324	0.185105	-6.2842	3.29557e-10	4.85512e-09
ENSSSCG00000017617:SCPEP1	12190.1	-1.09553	0.174355	-6.28329	3.31477e-10	4.87854e-09
ENSSSCG00000059852:NA	47.1398	-3.27744	0.522351	-6.27441	3.50969e-10	5.16026e-09
ENSSSCG00000000774:USP18	1949.5	-3.01781	0.481319	-6.26988	3.61336e-10	5.3074e-09
ENSSSCG00000001723:PLA2G7	456.105	-3.73036	0.595795	-6.26115	3.82158e-10	5.60207e-09
ENSSSCG00000003584:THEMIS2	2020.91	-1.18909	0.19	-6.25838	3.89e-10	5.69671e-09
ENSSSCG00000040648:CCL8	8149.02	-3.18615	0.50987	-6.24895	4.13219e-10	6.02744e-09
ENSSSCG00000024614:ITSN1	3131.92	-1.24938	0.199996	-6.24701	4.18378e-10	6.09064e-09
ENSSSCG00000007839:EEF2K	1452.98	-1.14283	0.182967	-6.24608	4.20878e-10	6.12099e-09
ENSSSCG00000022230:CD9	9046.45	-1.03579	0.165982	-6.24039	4.36475e-10	6.31669e-09
ENSSSCG00000040904:CLDN1	57.0534	-2.75359	0.442343	-6.22501	4.8153e-10	6.93469e-09
ENSSSCG00000009852:VSIG10	87.5199	-2.1687	0.348533	-6.22236	4.8974e-10	7.04604e-09
ENSSSCG00000021706:KIF21B	1468.42	-1.31438	0.211527	-6.21378	5.17234e-10	7.4199e-09
ENSSSCG00000010502:CCNJ	384.256	-1.19109	0.191741	-6.21196	5.23272e-10	7.49921e-09
ENSSSCG00000030493:UTP23	623.577	-1.19116	0.191818	-6.20985	5.30345e-10	7.5932e-09
ENSSSCG00000004912:SEC11C	631.317	-1.06021	0.170781	-6.208	5.36642e-10	7.67591e-09
ENSSSCG00000022786:MOGS	404.722	-1.16812	0.188501	-6.19689	5.75895e-10	8.22142e-09
ENSSSCG00000006590:S100A8	81170.1	-1.49924	0.242093	-6.19283	5.90932e-10	8.41166e-09
ENSSSCG00000023715:GNS	37294.8	-1.0022	0.162181	-6.17952	6.42956e-10	9.117e-09
ENSSSCG00000008512:TTC27	241.308	-1.60836	0.260748	-6.16827	6.90394e-10	9.74282e-09
ENSSSCG00000010133:ARVCF	158.345	-1.60008	0.25992	-6.15602	7.45936e-10	1.05065e-08
ENSSSCG00000003669:MFSD2A	45.5999	-4.10787	0.667434	-6.15472	7.52103e-10	1.05833e-08
ENSSSCG00000036314:HHEX	368.063	-1.24862	0.202878	-6.15455	7.52897e-10	1.05843e-08
ENSSSCG00000025830:NUP93	358.773	-1.28993	0.21099	-6.11367	9.73641e-10	1.35583e-08
ENSSSCG00000014255:SLC12A2	449.771	-1.3136	0.2157	-6.08996	1.1294e-09	1.56387e-08
ENSSSCG00000014247:ALDH7A1	1642	-1.06794	0.175986	-6.06832	1.29259e-09	1.78147e-08
ENSSSCG00000012199:NR0B1	180.443	-1.71492	0.282722	-6.06574	1.3135e-09	1.80692e-08
ENSSSCG00000017414:KAT2A	126.835	-1.98165	0.326768	-6.0644	1.32451e-09	1.81867e-08
ENSSSCG00000008576:NA	667.344	-1.01257	0.166998	-6.06336	1.33308e-09	1.82873e-08
ENSSSCG00000032561:PDCD1LG2	735.248	-4.01517	0.662237	-6.06303	1.33577e-09	1.82903e-08
ENSSSCG00000028101:SLC9B2	125.02	-1.78251	0.293992	-6.06313	1.33499e-09	1.82903e-08
ENSSSCG00000009833:SH2B3	1715.46	-1.10203	0.181864	-6.05964	1.36424e-09	1.86628e-08
ENSSSCG00000032241:GPNMB	109787	-1.18157	0.195071	-6.05715	1.38554e-09	1.89365e-08
ENSSSCG00000021576:CD83	1066.77	-1.16691	0.192848	-6.05092	1.4402e-09	1.96109e-08
ENSSSCG00000013072:FADS2	34.8178	-4.77523	0.78933	-6.04973	1.45088e-09	1.972e-08
ENSSSCG00000012126:NA	1057.9	-1.42658	0.236407	-6.03444	1.59515e-09	2.16012e-08
ENSSSCG00000023807:ACO1	7960.41	-1.05099	0.174232	-6.03211	1.61828e-09	2.18541e-08
ENSSSCG00000024022:TRPC6	114.148	-1.87372	0.310764	-6.0294	1.64567e-09	2.22038e-08
ENSSSCG00000037000:SIGMAR1	621.313	-1.32232	0.219506	-6.02409	1.7006e-09	2.29239e-08
ENSSSCG00000039175:MARCHF1	667.859	-1.61155	0.268237	-6.00792	1.87923e-09	2.51937e-08
ENSSSCG00000062585:RNASE6	784.558	-1.53039	0.255842	-5.9818	2.20683e-09	2.93454e-08
ENSSSCG00000008103:MERTK	2565.95	-2.9738	0.497631	-5.97591	2.28809e-09	3.03713e-08
ENSSSCG00000007739:GUSB	3626.77	-1.35835	0.227315	-5.97561	2.29237e-09	3.04007e-08
ENSSSCG00000040339:ZFHX2	92.8658	-2.39899	0.401863	-5.96968	2.37722e-09	3.14693e-08
ENSSSCG00000014184:PAM	4673.82	-1.39084	0.233076	-5.96734	2.41159e-09	3.18518e-08
ENSSSCG00000011712:P2RY14	1180.04	-1.66196	0.278739	-5.96243	2.48508e-09	3.27795e-08
ENSSSCG00000039635:NA	70.5847	-2.31282	0.387973	-5.96129	2.50257e-09	3.29807e-08
ENSSSCG00000015009:POGLUT3	290.959	-1.50397	0.252312	-5.96076	2.51066e-09	3.30578e-08
ENSSSCG00000016173:ATIC	42.9273	-3.21458	0.540432	-5.94817	2.71154e-09	3.55757e-08
ENSSSCG00000015589:VASH2	597.078	-1.09717	0.184468	-5.94774	2.71865e-09	3.56373e-08
ENSSSCG00000005604:PBX3	283.402	-1.23068	0.207056	-5.94371	2.78641e-09	3.63961e-08
ENSSSCG00000005738:RALGDS	1918.38	-1.07553	0.181434	-5.92795	3.06748e-09	3.99612e-08
ENSSSCG00000000695:IFFO1	355.059	-1.14849	0.193977	-5.92075	3.20472e-09	4.16388e-08
ENSSSCG00000033146:CD163	8130.52	-2.60709	0.440561	-5.91767	3.2654e-09	4.23526e-08
ENSSSCG00000012591:AMOT	63.4085	-2.44982	0.414968	-5.90365	3.5555e-09	4.59133e-08
ENSSSCG00000014113:HOMER1	35.1653	-4.08971	0.693831	-5.89439	3.76064e-09	4.83507e-08
ENSSSCG00000038191:ABT1	615.754	-1.07082	0.181722	-5.89263	3.80087e-09	4.88252e-08
ENSSSCG00000011849:TNK2	326.82	-1.17272	0.199207	-5.88697	3.93343e-09	5.0222e-08
ENSSSCG00000028465:ELAC2	310.314	-1.29917	0.22083	-5.88312	4.02615e-09	5.12726e-08
ENSSSCG00000006758:SYT6	123.99	-1.71248	0.291106	-5.88265	4.03743e-09	5.13718e-08
ENSSSCG00000025686:KMO	2916.04	-1.21567	0.20682	-5.87795	4.15389e-09	5.27626e-08
ENSSSCG00000017924:PELP1	420.609	-1.4837	0.252685	-5.87173	4.31275e-09	5.45923e-08
ENSSSCG00000006588:NA	168412	-1.44797	0.246767	-5.86775	4.41758e-09	5.5728e-08
ENSSSCG00000005095:PRKCH	839.88	-1.05281	0.179441	-5.86719	4.43248e-09	5.58205e-08
ENSSSCG00000023264:IDH1	2769.85	-1.20905	0.206664	-5.85032	4.90628e-09	6.1316e-08
ENSSSCG00000038867:PPM1K	394.3	-1.87943	0.321729	-5.84165	5.16863e-09	6.43781e-08
ENSSSCG00000024257:CEMIP2	2040.42	-1.05503	0.180718	-5.83801	5.28278e-09	6.56873e-08
ENSSSCG00000013745:FARSA	619.887	-1.11529	0.191316	-5.82957	5.55699e-09	6.88647e-08
ENSSSCG00000016452:GIMAP8	3430.4	-1.24063	0.212913	-5.82696	5.64476e-09	6.98936e-08
ENSSSCG00000014009:CNOT6	626.289	-1.15817	0.199004	-5.81984	5.89045e-09	7.27539e-08
ENSSSCG00000010473:EXOC6	582.195	-1.14284	0.196463	-5.81707	5.98885e-09	7.3906e-08
ENSSSCG00000003439:DHRS3	35.0625	-5.13184	0.884156	-5.80423	6.46627e-09	7.95977e-08
ENSSSCG00000034841:RGS19	317.914	-1.34319	0.231559	-5.80064	6.60621e-09	8.12526e-08
ENSSSCG00000010416:ZNF32	94.6248	-1.9873	0.342725	-5.79852	6.69008e-09	8.19506e-08
ENSSSCG00000015525:TOR3A	170.594	-2.25473	0.389646	-5.78662	7.18179e-09	8.76012e-08
ENSSSCG00000002829:MMP2	66.2182	-2.85437	0.49334	-5.7858	7.21681e-09	8.79556e-08
ENSSSCG00000027709:PARP9	2261.54	-1.46936	0.254221	-5.77983	7.47766e-09	9.06851e-08
ENSSSCG00000003644:FHL3	299.454	-1.22058	0.211521	-5.77048	7.90458e-09	9.57838e-08
ENSSSCG00000006219:MTFR1	1163.12	-1.01207	0.175456	-5.76822	8.01112e-09	9.6995e-08
ENSSSCG00000035078:CD40	1981.42	-1.19511	0.208488	-5.73225	9.91051e-09	1.18821e-07
ENSSSCG00000038141:NA	416.265	-1.23627	0.215804	-5.72868	1.01216e-08	1.21155e-07
ENSSSCG00000009828:PPP1CC	7988.76	-1.04337	0.182426	-5.7194	1.06899e-08	1.2744e-07
ENSSSCG00000035161:TMEM237	266.962	-1.27285	0.22271	-5.7153	1.09513e-08	1.30241e-07
ENSSSCG00000039144:NA	218.947	-1.82205	0.318836	-5.71468	1.0991e-08	1.30564e-07
ENSSSCG00000022655:PTGES2	189.098	-1.48167	0.25951	-5.70949	1.13317e-08	1.34332e-07
ENSSSCG00000035153:TRIM38	656.416	-1.63348	0.286295	-5.70557	1.15952e-08	1.37124e-07
ENSSSCG00000014899:PRCP	927.024	-1.07931	0.18957	-5.69349	1.24469e-08	1.4591e-07
ENSSSCG00000033262:CD74	3975.61	-1.36546	0.24093	-5.66744	1.44945e-08	1.68308e-07
ENSSSCG00000015135:SORL1	1062.85	-1.38032	0.243818	-5.66128	1.50244e-08	1.73913e-07
ENSSSCG00000025488:MCM3	70.6827	-2.14641	0.379243	-5.65971	1.51625e-08	1.75374e-07
ENSSSCG00000006001:ENPP2	34.4623	-4.24739	0.751193	-5.65419	1.56579e-08	1.80537e-07
ENSSSCG00000017428:JUP	1002.08	-1.19366	0.211185	-5.65222	1.58389e-08	1.82481e-07
ENSSSCG00000015590:FLVCR1	245.597	-1.22323	0.21689	-5.63987	1.70183e-08	1.95764e-07
ENSSSCG00000031488:ARHGAP17	867.618	-1.15474	0.205651	-5.61506	1.96495e-08	2.24629e-07
ENSSSCG00000038549:ZFP36L2	680.1	-1.25694	0.22453	-5.5981	2.16709e-08	2.4659e-07
ENSSSCG00000006137:WWP1	450.484	-1.03504	0.185142	-5.5905	2.26416e-08	2.56843e-07
ENSSSCG00000002389:VASH1	1730.92	-1.07682	0.192836	-5.58411	2.34896e-08	2.65645e-07
ENSSSCG00000011686:SLC9A9	116.6	-2.24219	0.401649	-5.58247	2.37129e-08	2.67674e-07
ENSSSCG00000000457:USP15	5220.16	-1.03766	0.185978	-5.57947	2.41255e-08	2.72002e-07
ENSSSCG00000017693:AATF	511.196	-1.05837	0.190128	-5.56662	2.59725e-08	2.90604e-07
ENSSSCG00000006734:CD101	46.0741	-4.02133	0.722482	-5.56599	2.60666e-08	2.91216e-07
ENSSSCG00000033786:NA	333.445	-1.32165	0.237586	-5.56283	2.65429e-08	2.96312e-07
ENSSSCG00000012267:JADE3	268.301	-1.30052	0.233873	-5.56082	2.68506e-08	2.9952e-07
ENSSSCG00000007816:IL21R	37.0892	-3.39222	0.610526	-5.55623	2.75671e-08	3.07281e-07
ENSSSCG00000015252:SNX19	380.147	-1.05384	0.189702	-5.55525	2.77218e-08	3.08772e-07
ENSSSCG00000001795:SH3GL3	406.479	-1.36557	0.246822	-5.53259	3.15533e-08	3.4829e-07
ENSSSCG00000003343:ATAD3A	192.151	-1.39876	0.252845	-5.53207	3.16481e-08	3.49076e-07
ENSSSCG00000032162:P2RY13	33.4169	-5.06335	0.915645	-5.52982	3.20558e-08	3.53309e-07
ENSSSCG00000026940:CASP10	1602.44	-1.19896	0.216922	-5.52714	3.25485e-08	3.58203e-07
ENSSSCG00000028117:CDK5RAP2	404.248	-1.0427	0.188966	-5.51793	3.43014e-08	3.76925e-07
ENSSSCG00000006250:LYN	7419.71	-1.05639	0.191465	-5.51744	3.4398e-08	3.77432e-07
ENSSSCG00000008647:CMPK2	1929.71	-3.5936	0.652606	-5.50654	3.65947e-08	3.99158e-07
ENSSSCG00000023760:CLEC14A	43.5098	-4.82376	0.876277	-5.50484	3.69507e-08	4.02743e-07
ENSSSCG00000018079:NA	51.9036	-2.48994	0.453702	-5.48805	4.06401e-08	4.41976e-07
ENSSSCG00000007436:MMP9	53205.1	-1.33489	0.243285	-5.48695	4.08933e-08	4.44402e-07
ENSSSCG00000011239:TRANK1	2832.59	-1.31061	0.23905	-5.48257	4.19189e-08	4.54289e-07
ENSSSCG00000005920:BOP1	355.892	-1.20684	0.220123	-5.48257	4.19181e-08	4.54289e-07
ENSSSCG00000057066:NA	407.721	-1.1375	0.207477	-5.48254	4.19263e-08	4.54289e-07
ENSSSCG00000005724:SETX	3822.59	-1.35152	0.247353	-5.46394	4.65682e-08	4.99812e-07
ENSSSCG00000040706:DBN1	144.514	-1.9337	0.354438	-5.45567	4.87898e-08	5.21001e-07
ENSSSCG00000004629:LYSMD2	50.9487	-2.99148	0.548386	-5.45506	4.89565e-08	5.22404e-07
ENSSSCG00000055807:OSM	67.28	-2.23462	0.409854	-5.45224	4.97396e-08	5.29993e-07
ENSSSCG00000012824:GAB3	156.448	-1.44076	0.264609	-5.44486	5.18462e-08	5.50847e-07
ENSSSCG00000037682:HFE	313.842	-1.20238	0.221202	-5.43564	5.45987e-08	5.78425e-07
ENSSSCG00000006748:TSPAN2	297.68	-1.18929	0.219269	-5.42389	5.83157e-08	6.14712e-07
ENSSSCG00000005325:TMEM8B	117.271	-1.59421	0.294288	-5.41717	6.05497e-08	6.35987e-07
ENSSSCG00000032284:CCND3	640.693	-1.19299	0.220881	-5.40108	6.62415e-08	6.9232e-07
ENSSSCG00000015072:PCSK7	528.231	-1.01546	0.188157	-5.39687	6.78129e-08	7.08241e-07
ENSSSCG00000040397:COLEC12	487.475	-1.72387	0.319651	-5.39296	6.93074e-08	7.23337e-07
ENSSSCG00000029715:OLFM1	495.105	-1.12067	0.208139	-5.38423	7.27555e-08	7.56113e-07
ENSSSCG00000001063:MYLIP	223.082	-1.21825	0.227527	-5.35431	8.58832e-08	8.8506e-07
ENSSSCG00000061257:ST3GAL2	120.999	-1.59124	0.297742	-5.34436	9.07389e-08	9.31843e-07
ENSSSCG00000026733:HIPK2	375.67	-1.21671	0.227939	-5.33789	9.40323e-08	9.62314e-07
ENSSSCG00000024206:CPPED1	424.524	-1.12128	0.210394	-5.32944	9.85186e-08	1.00335e-06
ENSSSCG00000027070:ENTPD6	51.6316	-2.91633	0.548132	-5.32049	1.03489e-07	1.05179e-06
ENSSSCG00000011714:MED12L	184.638	-1.29622	0.243887	-5.31486	1.06742e-07	1.08039e-06
ENSSSCG00000011465:PDE12	663.876	-1.22423	0.230689	-5.30686	1.11531e-07	1.12346e-06
ENSSSCG00000055470:BATF	44.2108	-3.02083	0.569807	-5.3015	1.14852e-07	1.15534e-06
ENSSSCG00000012277:TIMP1	214.779	-5.49224	1.03686	-5.297	1.17722e-07	1.18179e-06
ENSSSCG00000006933:CLCA1	60.5011	-2.40387	0.454852	-5.28495	1.25741e-07	1.25559e-06
ENSSSCG00000039986:RGS8	99.2337	-1.7631	0.334121	-5.27684	1.3143e-07	1.30959e-06
ENSSSCG00000021255:ADA	212.394	-1.35042	0.256022	-5.27461	1.33037e-07	1.32382e-06
ENSSSCG00000058988:CCDC63	30.8151	-3.53454	0.670702	-5.26991	1.3649e-07	1.35543e-06
ENSSSCG00000013490:PIP5K1C	426.603	-1.03073	0.196505	-5.24529	1.56035e-07	1.53608e-06
ENSSSCG00000000563:NA	258.692	-1.76975	0.33791	-5.23733	1.62917e-07	1.60169e-06
ENSSSCG00000026951:PSMB8	1955.8	-1.0454	0.199888	-5.22993	1.6957e-07	1.66377e-06
ENSSSCG00000053444:NA	30.545	-5.94217	1.13636	-5.22914	1.70297e-07	1.6698e-06
ENSSSCG00000006083:LAPTM4B	140.852	-1.48086	0.283632	-5.22106	1.77904e-07	1.74091e-06
ENSSSCG00000054443:NA	28.7792	-3.58786	0.687328	-5.22001	1.78916e-07	1.74965e-06
ENSSSCG00000039703:EEPD1	181.295	-1.49878	0.28718	-5.21896	1.79928e-07	1.75838e-06
ENSSSCG00000062696:BCL2	489.55	-1.21239	0.232447	-5.21576	1.83061e-07	1.78782e-06
ENSSSCG00000004342:NDUFAF4	110.347	-1.8613	0.357212	-5.21062	1.88207e-07	1.83322e-06
ENSSSCG00000040826:NA	148.201	-1.52903	0.293475	-5.21009	1.88752e-07	1.83731e-06
ENSSSCG00000020906:GHSR	647.221	-6.91865	1.32994	-5.20222	1.96921e-07	1.90927e-06
ENSSSCG00000015862:LIMS2	341.219	-1.01145	0.194457	-5.20141	1.9778e-07	1.91508e-06
ENSSSCG00000014428:HTR4	25.7743	-4.66403	0.89754	-5.19645	2.03126e-07	1.96297e-06
ENSSSCG00000013662:PPAN	220.326	-1.24623	0.239851	-5.19585	2.03787e-07	1.96678e-06
ENSSSCG00000038904:FRAT2	190.135	-1.30574	0.25136	-5.19471	2.05042e-07	1.9776e-06
ENSSSCG00000060076:NA	31.5846	-3.43215	0.660743	-5.19438	2.05406e-07	1.97982e-06
ENSSSCG00000013145:DTX4	442.801	-1.6211	0.31301	-5.17908	2.22987e-07	2.14088e-06
ENSSSCG00000029627:PWP2	304.407	-1.08442	0.209746	-5.17015	2.33907e-07	2.23553e-06
ENSSSCG00000014303:JADE2	513.921	-1.19013	0.230392	-5.16566	2.39596e-07	2.28842e-06
ENSSSCG00000008593:KLHL29	89.217	-1.81241	0.351238	-5.16005	2.46882e-07	2.35343e-06
ENSSSCG00000036257:EEF1E1	335.063	-1.0747	0.208504	-5.15434	2.54525e-07	2.4216e-06
ENSSSCG00000032710:E2F2	30.9191	-3.2445	0.629997	-5.15002	2.60464e-07	2.47491e-06
ENSSSCG00000026552:MFSD14B	6988.28	-1.13253	0.220043	-5.14687	2.64871e-07	2.51032e-06
ENSSSCG00000044700:COL4A1	8001.12	-1.01061	0.196688	-5.13816	2.77436e-07	2.61762e-06
ENSSSCG00000036270:ATP6V1G3	113.404	-1.79697	0.350021	-5.13389	2.83814e-07	2.67438e-06
ENSSSCG00000033113:CHMP7	2016.69	-1.10658	0.21578	-5.12829	2.92385e-07	2.74988e-06
ENSSSCG00000021205:STK26	289.54	-1.1668	0.227759	-5.12293	3.00818e-07	2.81661e-06
ENSSSCG00000001993:TGM1	68.6911	-1.95841	0.382282	-5.12296	3.00783e-07	2.81661e-06
ENSSSCG00000032060:NA	149.357	-1.42033	0.277636	-5.11581	3.12401e-07	2.91932e-06
ENSSSCG00000007733:NA	185.622	-1.37862	0.269489	-5.1157	3.12579e-07	2.91932e-06
ENSSSCG00000013853:HSH2D	78.6034	-2.33417	0.456309	-5.11532	3.13209e-07	2.92335e-06
ENSSSCG00000015246:ST14	247.405	-1.36091	0.266312	-5.11021	3.21804e-07	2.9941e-06
ENSSSCG00000013307:LMO2	607.062	-1.32997	0.260475	-5.10592	3.29192e-07	3.05321e-06
ENSSSCG00000010915:NAV1	334.687	-1.09206	0.213901	-5.10543	3.30046e-07	3.0592e-06
ENSSSCG00000003719:KCTD1	83.4793	-1.77092	0.347285	-5.09933	3.4086e-07	3.14954e-06
ENSSSCG00000032835:TMEM268	306.829	-1.16111	0.228795	-5.07487	3.87756e-07	3.5429e-06
ENSSSCG00000021275:DDX52	276.949	-1.20182	0.236834	-5.07451	3.88496e-07	3.54746e-06
ENSSSCG00000021933:CLEC5A	285.136	-1.44842	0.285539	-5.07256	3.92494e-07	3.57953e-06
ENSSSCG00000017000:RANBP17	152.65	-1.31639	0.259755	-5.0678	4.02434e-07	3.65888e-06
ENSSSCG00000005636:SLC25A25	251.595	-1.47225	0.290941	-5.06029	4.18608e-07	3.7989e-06
ENSSSCG00000011369:WDR6	192.213	-1.46599	0.290087	-5.05363	4.33488e-07	3.92669e-06
ENSSSCG00000036926:MVB12B	182.445	-1.40609	0.278986	-5.03999	4.65547e-07	4.20933e-06
ENSSSCG00000002930:ZNF260	106.02	-1.68868	0.335154	-5.0385	4.69186e-07	4.23704e-06
ENSSSCG00000027657:ZC4H2	201.49	-1.32162	0.262423	-5.03621	4.74832e-07	4.28278e-06
ENSSSCG00000025900:SH3BP5L	523.378	-1.1441	0.227506	-5.02887	4.93382e-07	4.43653e-06
ENSSSCG00000032015:SH3BGRL2	36.3359	-3.37185	0.671174	-5.02381	5.06574e-07	4.54961e-06
ENSSSCG00000004744:TYRO3	199.781	-1.17809	0.234649	-5.02065	5.14981e-07	4.60827e-06
ENSSSCG00000009873:DTX1	304.275	-1.01292	0.202144	-5.01087	5.41856e-07	4.82588e-06
ENSSSCG00000049415:NA	63.5667	-1.95654	0.390513	-5.01018	5.43783e-07	4.83957e-06
ENSSSCG00000036735:VCPKMT	228.793	-1.13972	0.227525	-5.00921	5.46538e-07	4.8607e-06
ENSSSCG00000063284:NA	119.43	-2.10933	0.421804	-5.00074	5.71106e-07	5.0644e-06
ENSSSCG00000005533:PTGS1	63.4417	-2.10551	0.421232	-4.99846	5.77907e-07	5.11856e-06
ENSSSCG00000035746:ECT2	154.335	-1.41768	0.285156	-4.9716	6.6401e-07	5.84956e-06
ENSSSCG00000006209:VCPIP1	2939.7	-1.09394	0.220149	-4.96908	6.72727e-07	5.90518e-06
ENSSSCG00000022101:BRCA1	388.202	-1.59857	0.32269	-4.9539	7.27391e-07	6.34749e-06
ENSSSCG00000058696:NA	40.6062	-3.44617	0.701233	-4.91443	8.90389e-07	7.67421e-06
ENSSSCG00000009692:NA	172.335	-1.35361	0.275595	-4.91161	9.03324e-07	7.78115e-06
ENSSSCG00000034814:MRTO4	426.049	-1.13833	0.231801	-4.9108	9.07053e-07	7.80415e-06
ENSSSCG00000024591:ETV1	262.959	-1.49446	0.304743	-4.90401	9.39009e-07	8.05091e-06
ENSSSCG00000029460:RND2	116.829	-1.54641	0.315539	-4.90086	9.54184e-07	8.17136e-06
ENSSSCG00000029484:EMB	71.8855	-1.96775	0.401692	-4.89865	9.64997e-07	8.24939e-06
ENSSSCG00000010853:EPHX1	95.2747	-1.64838	0.33683	-4.89379	9.89129e-07	8.43161e-06
ENSSSCG00000022903:NAPEPLD	275.152	-1.06097	0.216811	-4.89353	9.90415e-07	8.43769e-06
ENSSSCG00000009077:HSPA4L	160.159	-1.27988	0.262383	-4.87789	1.07226e-06	9.07208e-06
ENSSSCG00000003763:IFI44	2425.44	-2.81206	0.57664	-4.87662	1.07918e-06	9.12535e-06
ENSSSCG00000013919:HOMER3	237.79	-1.10146	0.226003	-4.87365	1.09557e-06	9.24804e-06
ENSSSCG00000054186:SDF2L1	43.2771	-2.34178	0.481264	-4.86591	1.13934e-06	9.59555e-06
ENSSSCG00000037431:TIMM17A	232.198	-1.15028	0.236444	-4.86492	1.14502e-06	9.63789e-06
ENSSSCG00000005953:KCNQ3	29.2554	-3.16717	0.651582	-4.86074	1.16946e-06	9.82122e-06
ENSSSCG00000002408:ADCK1	189.132	-1.16392	0.239717	-4.85541	1.20141e-06	1.00723e-05
ENSSSCG00000010452:IFIT1	1435.36	-5.64962	1.16458	-4.8512	1.22716e-06	1.02648e-05
ENSSSCG00000050087:NA	41.5103	-2.52625	0.521388	-4.84524	1.26459e-06	1.05361e-05
ENSSSCG00000014329:GFRA3	74.2649	-1.87454	0.387465	-4.83797	1.31173e-06	1.09165e-05
ENSSSCG00000017215:SLC16A5	191.252	-1.18171	0.244295	-4.83722	1.3167e-06	1.09455e-05
ENSSSCG00000038724:C3orf70	388.63	-1.15278	0.238746	-4.82848	1.37577e-06	1.13916e-05
ENSSSCG00000001885:C15orf39	230.212	-1.21267	0.251391	-4.82385	1.40814e-06	1.16075e-05
ENSSSCG00000003667:TRIT1	339.088	-1.0234	0.212546	-4.81495	1.47239e-06	1.21101e-05
ENSSSCG00000046319:IPCEF1	21.9677	-4.40512	0.9194	-4.7913	1.65707e-06	1.34638e-05
ENSSSCG00000010495:ALDH18A1	252.61	-1.1581	0.242045	-4.78463	1.71302e-06	1.38726e-05
ENSSSCG00000053658:NREP	29.1288	-3.15329	0.660088	-4.77707	1.77867e-06	1.43648e-05
ENSSSCG00000007664:AGFG2	230.822	-1.13207	0.237098	-4.77469	1.7998e-06	1.45116e-05
ENSSSCG00000025238:SHOX2	82.4533	-1.7046	0.357481	-4.76837	1.85725e-06	1.49502e-05
ENSSSCG00000016824:RAI14	261.819	-1.24859	0.261949	-4.76654	1.87415e-06	1.50616e-05
ENSSSCG00000000455:LRIG3	116.29	-1.38343	0.290483	-4.76252	1.91193e-06	1.53402e-05
ENSSSCG00000000588:PLEKHA5	24.276	-3.72538	0.782503	-4.76085	1.92782e-06	1.54509e-05
ENSSSCG00000006161:IL7	240.101	-1.12121	0.235674	-4.75747	1.96036e-06	1.56861e-05
ENSSSCG00000025618:TAP1	2057.73	-1.16319	0.244516	-4.75709	1.96403e-06	1.57069e-05
ENSSSCG00000045084:NA	97.7215	-1.73482	0.365566	-4.74558	2.07912e-06	1.65644e-05
ENSSSCG00000010186:URB2	244.609	-1.08228	0.228303	-4.74055	2.13135e-06	1.69622e-05
ENSSSCG00000022773:NA	563.036	-1.04006	0.219535	-4.73754	2.16325e-06	1.71976e-05
ENSSSCG00000038491:MEX3B	55.7698	-2.02412	0.4274	-4.73588	2.18108e-06	1.73113e-05
ENSSSCG00000015716:MARCO	42.1372	-3.89542	0.822681	-4.73503	2.19021e-06	1.73651e-05
ENSSSCG00000006625:RFX5	291.871	-1.30433	0.275728	-4.73051	2.23953e-06	1.77098e-05
ENSSSCG00000037821:RGS5	145.988	-1.59986	0.338754	-4.72277	2.3265e-06	1.83417e-05
ENSSSCG00000024692:RRBP1	3863.31	-1.07736	0.228274	-4.7196	2.36305e-06	1.86153e-05
ENSSSCG00000021704:PTPDC1	77.9402	-1.64241	0.349236	-4.70286	2.56545e-06	2.01238e-05
ENSSSCG00000011038:MRC1	26885.2	-2.45011	0.521477	-4.6984	2.62212e-06	2.05464e-05
ENSSSCG00000010544:DNMBP	164.826	-1.31559	0.28083	-4.68464	2.80455e-06	2.18482e-05
ENSSSCG00000007452:TP53RK	247.999	-1.12013	0.239163	-4.68352	2.81987e-06	2.19444e-05
ENSSSCG00000000837:CHST11	168.349	-1.18405	0.253199	-4.67636	2.92015e-06	2.26292e-05
ENSSSCG00000037762:TBX1	30.269	-2.85591	0.61109	-4.67347	2.9616e-06	2.29384e-05
ENSSSCG00000034905:MVD	246.192	-1.06102	0.227544	-4.66291	3.11762e-06	2.40584e-05
ENSSSCG00000011436:TLR9	31.3687	-3.03605	0.652392	-4.65372	3.26007e-06	2.49617e-05
ENSSSCG00000033178:HAUS4	111.22	-1.4065	0.302296	-4.65273	3.27569e-06	2.50683e-05
ENSSSCG00000032411:ENGASE	24.0292	-3.49621	0.752382	-4.64685	3.37038e-06	2.57262e-05
ENSSSCG00000000091:NA	264.544	-1.18727	0.255942	-4.6388	3.50444e-06	2.6708e-05
ENSSSCG00000004464:TENT5A	813.459	-1.22368	0.264011	-4.63498	3.56975e-06	2.71077e-05
ENSSSCG00000028827:PARVA	251.351	-1.00269	0.216327	-4.63507	3.56822e-06	2.71077e-05
ENSSSCG00000006955:GSDMD	155.962	-1.26971	0.274249	-4.62976	3.66095e-06	2.7743e-05
ENSSSCG00000034864:CHEK2	148.807	-1.20629	0.26062	-4.62854	3.68252e-06	2.78779e-05
ENSSSCG00000010703:HTRA1	41.588	-2.27742	0.492655	-4.62275	3.78684e-06	2.86236e-05
ENSSSCG00000006793:NA	108.861	-1.81671	0.393079	-4.62172	3.80562e-06	2.87508e-05
ENSSSCG00000028433:DUS4L	180.299	-1.14374	0.247483	-4.62146	3.81042e-06	2.87576e-05
ENSSSCG00000023868:NA	1221.42	-2.31188	0.500864	-4.61577	3.91634e-06	2.94215e-05
ENSSSCG00000013575:RETN	42.1053	-2.34678	0.511778	-4.58554	4.5282e-06	3.3696e-05
ENSSSCG00000008556:KHK	116.806	-1.40259	0.30783	-4.55638	5.20429e-06	3.83355e-05
ENSSSCG00000013360:TMEM86A	284.3	-1.15777	0.254552	-4.54825	5.40933e-06	3.97268e-05
ENSSSCG00000026746:NA	204.832	-1.16128	0.255806	-4.53969	5.63367e-06	4.12101e-05
ENSSSCG00000023376:PARD6G	39.2771	-2.56042	0.56402	-4.53959	5.63645e-06	4.12101e-05
ENSSSCG00000039351:PIGH	172.071	-1.26945	0.280678	-4.52281	6.10243e-06	4.43969e-05
ENSSSCG00000051852:IFRD2	181.491	-1.31321	0.291696	-4.50198	6.7323e-06	4.85958e-05
ENSSSCG00000005284:GNA14	20.626	-4.73251	1.05125	-4.5018	6.73805e-06	4.86135e-05
ENSSSCG00000032474:CXCL10	980.643	-8.19544	1.8213	-4.49977	6.80267e-06	4.89839e-05
ENSSSCG00000016611:CADPS2	95.7951	-1.59127	0.354182	-4.49281	7.02881e-06	5.04398e-05
ENSSSCG00000006287:SELL	25.2016	-3.06516	0.68316	-4.48673	7.23232e-06	5.1699e-05
ENSSSCG00000022361:BANK1	41.121	-2.20322	0.492464	-4.47388	7.68144e-06	5.46445e-05
ENSSSCG00000023177:RRP9	218.418	-1.09713	0.245723	-4.46491	8.01025e-06	5.67374e-05
ENSSSCG00000009720:DDX60	1012.32	-4.5761	1.02612	-4.45961	8.21098e-06	5.80511e-05
ENSSSCG00000004179:NA	2619.91	-2.76589	0.621248	-4.45215	8.50144e-06	5.99573e-05
ENSSSCG00000006018:TRPS1	346.112	-1.04559	0.235109	-4.44726	8.69728e-06	6.1163e-05
ENSSSCG00000015332:PON1	196.233	-1.32733	0.298876	-4.44109	8.95044e-06	6.27637e-05
ENSSSCG00000012494:TIMM8A	244.64	-1.04102	0.234699	-4.43556	9.1833e-06	6.41222e-05
ENSSSCG00000015775:DCTD	86.5265	-1.47394	0.332319	-4.43533	9.19323e-06	6.41612e-05
ENSSSCG00000015175:VWA5A	1824.16	-2.28854	0.516416	-4.43159	9.35428e-06	6.52234e-05
ENSSSCG00000007788:PHKG2	236.643	-1.02533	0.232037	-4.41882	9.92391e-06	6.89345e-05
ENSSSCG00000034455:RNF166	188.818	-1.11965	0.253574	-4.41547	1.00793e-05	6.99806e-05
ENSSSCG00000005623:NA	45.6734	-2.01038	0.455697	-4.41165	1.02588e-05	7.11265e-05
ENSSSCG00000017747:RAB11FIP4	116.211	-1.30994	0.298061	-4.39487	1.10837e-05	7.64867e-05
ENSSSCG00000033657:GREM1	299.7	-1.58588	0.361332	-4.38899	1.13878e-05	7.85114e-05
ENSSSCG00000014098:NA	169.681	-1.13546	0.25886	-4.38639	1.15246e-05	7.93802e-05
ENSSSCG00000016201:TTLL4	196.195	-1.03808	0.236691	-4.38579	1.15567e-05	7.95641e-05
ENSSSCG00000006936:ODF2L	72.2281	-1.79882	0.410564	-4.38133	1.17957e-05	8.10963e-05
ENSSSCG00000016050:INPP1	145.795	-1.32009	0.301425	-4.37952	1.18943e-05	8.17022e-05
ENSSSCG00000008041:PKD1	290.05	-1.01097	0.231116	-4.37432	1.21812e-05	8.34434e-05
ENSSSCG00000008771:C4orf19	29.3996	-2.78596	0.637549	-4.3698	1.24363e-05	8.51037e-05
ENSSSCG00000030960:NA	23.5254	-3.28825	0.753468	-4.36415	1.27619e-05	8.70087e-05
ENSSSCG00000023660:PARP1	694.555	-1.14258	0.26282	-4.34741	1.37758e-05	9.33599e-05
ENSSSCG00000007356:PLCG1	205.504	-1.17297	0.270157	-4.34182	1.41309e-05	9.56791e-05
ENSSSCG00000002813:KATNB1	247.691	-1.05413	0.242912	-4.33957	1.42759e-05	9.65277e-05
ENSSSCG00000007757:TRIM72	18.7103	-3.83381	0.885787	-4.32814	1.50373e-05	0.000101258
ENSSSCG00000000376:SUOX	52.7915	-1.8392	0.426628	-4.31101	1.62507e-05	0.000108439
ENSSSCG00000034440:MMP28	28.2249	-2.6301	0.610105	-4.31089	1.62598e-05	0.00010845
ENSSSCG00000042341:DEPDC7	135.318	-1.26362	0.293796	-4.30103	1.70004e-05	0.000113032
ENSSSCG00000018088:NA	53.6504	-1.92152	0.446935	-4.29933	1.71317e-05	0.000113803
ENSSSCG00000011797:TBCCD1	158.047	-1.15941	0.27042	-4.28744	1.80742e-05	0.000119686
ENSSSCG00000033833:DUSP18	107.59	-1.37377	0.320543	-4.28574	1.8213e-05	0.000120551
ENSSSCG00000056251:CCL22	270.81	-1.01696	0.237951	-4.27382	1.92151e-05	0.000126502
ENSSSCG00000004597:AQP9	297.619	-2.98402	0.698405	-4.27262	1.9319e-05	0.00012713
ENSSSCG00000016451:NA	559.762	-1.29898	0.304293	-4.26886	1.96476e-05	0.000129119
ENSSSCG00000035715:GCH1	245.021	-1.15911	0.272348	-4.256	2.08114e-05	0.000136164
ENSSSCG00000017411:KCNH4	17.4652	-4.06566	0.955279	-4.256	2.08119e-05	0.000136164
ENSSSCG00000014618:NA	74.0778	-5.87796	1.38826	-4.23405	2.2952e-05	0.000148714
ENSSSCG00000030548:HERC5	3582.92	-2.97448	0.702677	-4.23307	2.30526e-05	0.000149169
ENSSSCG00000005620:SH2D3C	171.124	-1.04115	0.246128	-4.23009	2.33596e-05	0.000150957
ENSSSCG00000022105:SUCNR1	11.5382	-6.99528	1.65601	-4.22418	2.39813e-05	0.000154771
ENSSSCG00000035059:MCM10	56.6932	-2.11045	0.500629	-4.21559	2.49121e-05	0.000159869
ENSSSCG00000004675:DUOX1	78.4862	-1.72808	0.411536	-4.1991	2.67977e-05	0.000171225
ENSSSCG00000056284:XAF1	677.975	-3.43956	0.819352	-4.1979	2.69405e-05	0.000172062
ENSSSCG00000015930:DHRS9	71.4977	-1.70103	0.40567	-4.19314	2.75117e-05	0.000175558
ENSSSCG00000016841:SLC1A3	79.8685	-1.86871	0.446027	-4.18968	2.79353e-05	0.000177953
ENSSSCG00000017052:ADAM19	22.6942	-6.51786	1.55789	-4.18377	2.86717e-05	0.000182172
ENSSSCG00000032768:EBP	228.548	-1.08606	0.259952	-4.17793	2.9417e-05	0.000186426
ENSSSCG00000060615:TUBA8	195.304	-1.10962	0.265694	-4.17632	2.96261e-05	0.000187509
ENSSSCG00000061414:GTF2H4	173.999	-1.07526	0.257937	-4.16872	3.06318e-05	0.000193625
ENSSSCG00000050458:MPEG1	2226.34	-2.80792	0.674926	-4.16033	3.17788e-05	0.000199932
ENSSSCG00000031130:ZBED1	1020.76	-2.53239	0.610449	-4.14841	3.34797e-05	0.000209828
ENSSSCG00000061268:IFIT3	5152.31	-3.96845	0.957649	-4.14395	3.41381e-05	0.00021332
ENSSSCG00000014985:MMP1	62.0912	-2.35422	0.568525	-4.14093	3.45904e-05	0.000215871
ENSSSCG00000001097:RIPOR2	98.4961	-1.35623	0.328	-4.13486	3.55178e-05	0.000221285
ENSSSCG00000006418:NA	341.35	-4.50224	1.09199	-4.12295	3.74045e-05	0.000232646
ENSSSCG00000055326:NA	47.7484	-2.52506	0.614523	-4.10897	3.97422e-05	0.000246148
ENSSSCG00000038178:FUT10	23.0803	-3.05206	0.743638	-4.10423	4.05659e-05	0.000250618
ENSSSCG00000000906:TMCC3	22.5311	-3.02171	0.737204	-4.09888	4.15157e-05	0.00025595
ENSSSCG00000037779:CAPN10	178.554	-1.05848	0.258562	-4.09372	4.24515e-05	0.000261173
ENSSSCG00000032024:URB1	172.465	-1.04817	0.257551	-4.06976	4.70612e-05	0.000287137
ENSSSCG00000035934:TXNDC16	35.9248	-2.22057	0.547952	-4.05248	5.06773e-05	0.000306412
ENSSSCG00000006902:GFI1	54.7666	-1.68906	0.418306	-4.03786	5.3942e-05	0.000324422
ENSSSCG00000003710:TTC39C	90.4433	-1.40944	0.349464	-4.03314	5.50355e-05	0.000329922
ENSSSCG00000009084:SPATA5	181.282	-1.21949	0.302401	-4.03269	5.51416e-05	0.000330424
ENSSSCG00000036064:CALHM6	274.683	-1.04757	0.259796	-4.03226	5.52424e-05	0.000330894
ENSSSCG00000009881:OAS2	4322.66	-2.64108	0.657397	-4.01748	5.88236e-05	0.000349928
ENSSSCG00000023880:RRP8	132.95	-1.20386	0.299903	-4.01416	5.96569e-05	0.000354599
ENSSSCG00000006853:PRMT6	128.032	-1.15404	0.287653	-4.01191	6.02283e-05	0.000357419
ENSSSCG00000054668:NA	33.8569	-2.41162	0.601842	-4.00706	6.14783e-05	0.000364397
ENSSSCG00000015649:DYRK3	61.5974	-1.6283	0.406766	-4.00304	6.25348e-05	0.000369768
ENSSSCG00000009322:SLC46A3	202.668	-1.11987	0.279943	-4.00035	6.325e-05	0.000373547
ENSSSCG00000005678:NTMT1	189.852	-1.01331	0.253412	-3.99868	6.36962e-05	0.000375881
ENSSSCG00000008187:CRACDL	26.3056	-2.50733	0.627936	-3.99297	6.52495e-05	0.000384586
ENSSSCG00000046546:NA	210.802	-1.10345	0.276663	-3.98843	6.65112e-05	0.000391553
ENSSSCG00000005465:SUSD1	67.9142	-1.63968	0.411527	-3.98439	6.76533e-05	0.000397325
ENSSSCG00000016502:PARP12	2387.1	-1.85006	0.464862	-3.9798	6.89734e-05	0.000404112
ENSSSCG00000051054:NA	67.3461	-2.19921	0.554296	-3.96758	7.26076e-05	0.000423889
ENSSSCG00000008496:EIF2AK2	4837.29	-2.03998	0.515198	-3.9596	7.5077e-05	0.000436922
ENSSSCG00000017717:UNC45B	205.462	-1.39875	0.353367	-3.95836	7.54676e-05	0.000439022
ENSSSCG00000010451:IFIT2	2488.07	-4.85468	1.22751	-3.95491	7.65631e-05	0.000444868
ENSSSCG00000009137:GAR1	194.876	-1.11429	0.282395	-3.94585	7.95185e-05	0.000460589
ENSSSCG00000037241:RGS2	157.983	-1.38784	0.352883	-3.93285	8.39435e-05	0.00048356
ENSSSCG00000013048:SPINDOC	187.944	-1.01006	0.256948	-3.931	8.45942e-05	0.000486548
ENSSSCG00000016835:SKP2	109.043	-1.23683	0.314801	-3.92892	8.53299e-05	0.000489825
ENSSSCG00000027660:IFI44L	3763.45	-1.8866	0.480585	-3.92563	8.65032e-05	0.000495981
ENSSSCG00000005125:LRRC19	18.2433	-3.52721	0.899706	-3.9204	8.84034e-05	0.000506482
ENSSSCG00000010632:TECTB	64.1549	-1.5416	0.393667	-3.91599	9.00333e-05	0.00051542
ENSSSCG00000031345:INSYN2A	17.518	-6.13694	1.56875	-3.91199	9.15381e-05	0.000522816
ENSSSCG00000016516:ATP6V0A4	9.13857	-6.65666	1.70281	-3.90922	9.25965e-05	0.000528043
ENSSSCG00000017416:DHX58	944.158	-2.20787	0.565702	-3.90288	9.50536e-05	0.000539967
ENSSSCG00000031476:NA	129.025	-1.35304	0.346895	-3.90041	9.6028e-05	0.000544664
ENSSSCG00000002815:ADGRG1	205.759	-1.0422	0.267246	-3.89977	9.62852e-05	0.000545702
ENSSSCG00000004082:NA	54.5071	-1.6005	0.410993	-3.89424	9.85082e-05	0.000556803
ENSSSCG00000036445:NA	50.5331	-5.63104	1.44615	-3.89382	9.8678e-05	0.000557336
ENSSSCG00000009739:NOC4L	132.075	-1.15879	0.297968	-3.88896	0.000100673	0.000567516
ENSSSCG00000004136:AIG1	16.9997	-3.4074	0.878249	-3.87977	0.000104557	0.000587837
ENSSSCG00000055087:NA	15.6213	-3.55448	0.91691	-3.87659	0.000105931	0.000595335
ENSSSCG00000036758:HSPA12A	231.765	-1.06948	0.276582	-3.86677	0.000110287	0.000616994
ENSSSCG00000055651:C1S	20.361	-3.23676	0.83838	-3.86073	0.00011305	0.000630777
ENSSSCG00000028623:RARRES1	366.547	-2.45045	0.637238	-3.84542	0.000120344	0.000668946
ENSSSCG00000040608:AKR1B1	137.026	-1.03997	0.270794	-3.84046	0.000122805	0.000681085
ENSSSCG00000060630:NA	27.1492	-2.81998	0.73438	-3.83995	0.000123061	0.000682247
ENSSSCG00000037577:CHAC2	86.1225	-1.37049	0.357282	-3.83588	0.000125115	0.000692854
ENSSSCG00000055769:MSANTD3	52.479	-1.59907	0.41701	-3.83461	0.000125766	0.000695415
ENSSSCG00000051810:NA	273.216	-1.05998	0.276504	-3.83352	0.000126323	0.000697709
ENSSSCG00000003718:TAF4B	61.039	-1.49694	0.390854	-3.82992	0.000128187	0.000706944
ENSSSCG00000011292:ZNF662	25.1303	-2.75212	0.721231	-3.81586	0.000135707	0.000743967
ENSSSCG00000029414:NA	56.4626	-1.91623	0.503017	-3.80947	0.000139265	0.000761489
ENSSSCG00000061894:STYXL1	53.1878	-1.63658	0.430228	-3.80397	0.000142393	0.000778018
ENSSSCG00000005469:KIAA1958	30.339	-2.12723	0.559366	-3.80293	0.000142997	0.000781026
ENSSSCG00000013105:CCDC86	67.1324	-1.40701	0.370421	-3.7984	0.000145631	0.00079336
ENSSSCG00000028572:NA	138.052	-1.14959	0.302774	-3.79687	0.000146537	0.000798001
ENSSSCG00000016052:MFSD6	14.249	-4.82186	1.27502	-3.78181	0.000155695	0.000841347
ENSSSCG00000005729:DDX31	103.73	-1.21009	0.320701	-3.77326	0.000161131	0.000868492
ENSSSCG00000017727:TMEM98	57.5087	-1.59658	0.42667	-3.74194	0.000182603	0.000969694
ENSSSCG00000007151:CDC25B	58.8733	-1.56487	0.418571	-3.73859	0.000185057	0.000980959
ENSSSCG00000037466:NA	196.375	-1.00781	0.270422	-3.7268	0.000193926	0.0010232
ENSSSCG00000022312:RHPN2	159.683	-3.8802	1.04143	-3.72585	0.000194659	0.00102669
ENSSSCG00000061023:NA	1644.97	-2.35765	0.634885	-3.71351	0.0002044	0.00107194
ENSSSCG00000013932:LPAR2	17.1631	-3.43611	0.925355	-3.71329	0.000204586	0.00107253
ENSSSCG00000027952:ADCY5	99.6886	-1.81367	0.489033	-3.70869	0.000208333	0.00108985
ENSSSCG00000000462:RXYLT1	97.8842	-1.14426	0.308668	-3.70709	0.000209659	0.00109601
ENSSSCG00000040631:LPL	13835.6	-2.50823	0.676736	-3.70636	0.000210258	0.00109836
ENSSSCG00000059078:MMP3	19.7846	-2.81382	0.760279	-3.70103	0.000214726	0.00111893
ENSSSCG00000001867:PSTPIP1	89.4145	-1.77196	0.47898	-3.69945	0.000216063	0.00112391
ENSSSCG00000005102:AEN	263.599	-1.00857	0.272923	-3.69543	0.000219518	0.00114067
ENSSSCG00000032473:NYNRIN	143.211	-1.29773	0.354134	-3.6645	0.000247821	0.0012725
ENSSSCG00000009630:EGR3	19.1001	-2.77474	0.759656	-3.65263	0.000259565	0.00132725
ENSSSCG00000009045:HHIP	24.3731	-2.39456	0.656999	-3.64469	0.000267717	0.00136421
ENSSSCG00000015549:RNASEL	208.848	-3.4238	0.941887	-3.63504	0.000277938	0.00141205
ENSSSCG00000049223:NA	51.483	-1.52452	0.419422	-3.63481	0.000278181	0.00141265
ENSSSCG00000038558:GOLPH3L	80.8334	-1.25862	0.34648	-3.63259	0.00028059	0.00142292
ENSSSCG00000011972:FILIP1L	63.8483	-1.65401	0.456899	-3.62008	0.000294509	0.00148686
ENSSSCG00000009240:NA	311.482	-5.28496	1.46241	-3.61387	0.000301655	0.00151619
ENSSSCG00000023178:BATF2	307.212	-1.07984	0.299297	-3.60793	0.00030865	0.00154608
ENSSSCG00000006335:RGS4	6031.11	-1.98105	0.55125	-3.59374	0.000325965	0.00162234
ENSSSCG00000031174:FBP1	49.8337	-1.76457	0.491091	-3.59317	0.000326684	0.00162527
ENSSSCG00000032691:ANKRD66	15.039	-3.20117	0.891547	-3.59057	0.000329951	0.00163764
ENSSSCG00000045074:NA	46.3672	-1.68969	0.470755	-3.58933	0.000331533	0.00164395
ENSSSCG00000005124:IFT74	83.7732	-1.19323	0.332987	-3.58341	0.000339134	0.00167826
ENSSSCG00000004344:MMS22L	146.936	-1.03958	0.2902	-3.58229	0.000340593	0.00168491
ENSSSCG00000004435:NT5DC1	28.9574	-2.03799	0.569128	-3.5809	0.000342416	0.00169279
ENSSSCG00000033089:NA	2375.61	-3.07305	0.861724	-3.56616	0.000362249	0.00177891
ENSSSCG00000005286:CEP78	70.9495	-1.27954	0.359637	-3.55787	0.000373867	0.00182988
ENSSSCG00000055162:NA	9409.65	-1.84421	0.519649	-3.54895	0.000386766	0.00188675
ENSSSCG00000037532:MNDA	237.916	-4.60995	1.29944	-3.54764	0.000388704	0.00189245
ENSSSCG00000028593:TEPSIN	82.2992	-1.19825	0.337784	-3.54737	0.000389093	0.00189371
ENSSSCG00000014670:NA	4333.45	-1.71998	0.486639	-3.5344	0.000408702	0.0019787
ENSSSCG00000057970:PLBD1	56.5347	-1.57209	0.445086	-3.53209	0.000412288	0.00199541
ENSSSCG00000023607:CYP4F22	24.4252	-2.28908	0.648152	-3.5317	0.000412895	0.00199769
ENSSSCG00000002855:NA	113.71	-1.10362	0.312795	-3.52825	0.000418316	0.00202259
ENSSSCG00000040513:AQP3	30.8999	-2.10515	0.596846	-3.52713	0.000420089	0.00202885
ENSSSCG00000054801:ZMYND19	118.184	-1.00788	0.285754	-3.52709	0.00042016	0.00202885
ENSSSCG00000011874:PARP14	2648.01	-1.65773	0.470242	-3.52528	0.000423042	0.00203942
ENSSSCG00000045776:ZNF593	141.825	-1.0392	0.294819	-3.52487	0.000423696	0.00204191
ENSSSCG00000002428:TTC8	92.2472	-1.18372	0.336336	-3.51945	0.000432445	0.00208135
ENSSSCG00000029029:ZNF713	52.2824	-1.49707	0.425584	-3.51768	0.000435339	0.0020946
ENSSSCG00000011497:MAGI1	16.2176	-3.08836	0.879154	-3.51288	0.000443276	0.00212723
ENSSSCG00000045146:NA	17.2925	-3.14596	0.896166	-3.51047	0.000447321	0.00214455
ENSSSCG00000057886:NA	23.2186	-2.28446	0.651554	-3.50617	0.000454607	0.00217298
ENSSSCG00000005484:ZNF618	121.086	-1.3304	0.380044	-3.50065	0.000464128	0.00221076
ENSSSCG00000024109:BDH1	118.372	-1.0147	0.289894	-3.50026	0.000464811	0.00221258
ENSSSCG00000001947:BRMS1L	108.631	-1.05669	0.301913	-3.49997	0.000465313	0.00221425
ENSSSCG00000055869:SRM	83.9585	-1.19074	0.340385	-3.49822	0.000468379	0.00222813
ENSSSCG00000034570:IFI6	3626.09	-1.86532	0.534066	-3.49269	0.000478184	0.00226818
ENSSSCG00000055863:NA	13.6789	-3.3316	0.954138	-3.49174	0.000479892	0.00227482
ENSSSCG00000008972:PPEF2	20.2313	-2.89128	0.82812	-3.49138	0.000480532	0.00227712
ENSSSCG00000009755:AACS	52.1494	-1.44059	0.41501	-3.47122	0.000518107	0.00243484
ENSSSCG00000027860:ERAP2	1440.1	-2.04215	0.590543	-3.4581	0.000544003	0.00254357
ENSSSCG00000035297:ISG12(A)	302.37	-2.85881	0.829515	-3.44636	0.000568187	0.00264574
ENSSSCG00000010948:CTSL	4138.93	-1.68185	0.488757	-3.44107	0.00057941	0.0026912
ENSSSCG00000053430:NA	31.4444	-1.91258	0.557425	-3.43111	0.000601124	0.00278504
ENSSSCG00000062715:NA	13.1743	-3.64943	1.06468	-3.42774	0.000608638	0.00281474
ENSSSCG00000007864:GPRC5B	14.6967	-3.17773	0.927283	-3.42693	0.000610456	0.00282118
ENSSSCG00000001453:HLA-DRA	6653.26	-1.71639	0.501325	-3.42371	0.000617732	0.00284945
ENSSSCG00000016184:NA	64.7039	-1.48677	0.435313	-3.41541	0.000636853	0.0029294
ENSSSCG00000007161:LZTS3	72.9132	-1.19902	0.35129	-3.41318	0.000642094	0.00295167
ENSSSCG00000009542:TNFSF13B	552.352	-2.09355	0.614539	-3.4067	0.000657535	0.00301607
ENSSSCG00000061287:NA	41.9294	-1.67486	0.491885	-3.40499	0.000661659	0.00303122
ENSSSCG00000043011:NA	18.9416	-2.7707	0.814787	-3.40053	0.000672563	0.00307353
ENSSSCG00000025460:SPSB2	104.344	-1.06353	0.313179	-3.39592	0.000683976	0.00312085
ENSSSCG00000020675:ATF7IP2	23.4573	-2.2119	0.651433	-3.39544	0.000685192	0.00312543
ENSSSCG00000057268:CD52	208.678	-3.76951	1.11054	-3.39431	0.000688028	0.0031374
ENSSSCG00000016755:POLM	93.6402	-1.09552	0.323222	-3.38937	0.000700541	0.00318658
ENSSSCG00000008227:ST3GAL5	16.1342	-2.86767	0.847529	-3.38356	0.000715516	0.0032501
ENSSSCG00000059847:NA	60.5319	-1.39999	0.413955	-3.38199	0.000719618	0.00326429
ENSSSCG00000016929:PDE4D	50.858	-1.73411	0.512849	-3.38133	0.000721359	0.00327118
ENSSSCG00000028740:CTDSPL	46.4156	-1.47292	0.436461	-3.37469	0.000738998	0.003345
ENSSSCG00000030408:DDX58	5794.14	-2.61277	0.775924	-3.3673	0.00075909	0.00342963
ENSSSCG00000058709:NA	293.779	-2.33767	0.694821	-3.36442	0.000767052	0.00345818
ENSSSCG00000009209:NA	13.2514	-3.28388	0.978406	-3.35636	0.000789762	0.0035508
ENSSSCG00000017003:KCNIP1	6.46324	-6.16062	1.83957	-3.34894	0.000811209	0.00363283
ENSSSCG00000035598:EDN1	1074.44	-1.77424	0.531582	-3.33767	0.000844843	0.00376402
ENSSSCG00000015358:CRPPA	26.6826	-1.96796	0.589709	-3.33718	0.000846341	0.00376841
ENSSSCG00000000545:KLHL42	51.4456	-1.54872	0.464937	-3.33103	0.000865246	0.00383638
ENSSSCG00000054789:YPEL1	52.0993	-1.42023	0.426717	-3.32828	0.000873849	0.0038687
ENSSSCG00000012076:MX2	15308.7	-2.31031	0.695868	-3.32005	0.000900028	0.00397149
ENSSSCG00000006380:SLAMF1	96.9143	-1.02106	0.309166	-3.30263	0.000957843	0.00419024
ENSSSCG00000023975:CCDC9B	21.8663	-2.32415	0.704754	-3.29782	0.000974402	0.00425008
ENSSSCG00000015476:CHI3L1	26.1946	-2.04529	0.621919	-3.28868	0.00100658	0.0043733
ENSSSCG00000028460:S1PR5	93.9111	-1.10489	0.336844	-3.28011	0.00103766	0.00449276
ENSSSCG00000011145:ASB13	167.279	-1.03436	0.316562	-3.26747	0.00108514	0.00468048
ENSSSCG00000017146:NA	1339.19	-1.83953	0.564843	-3.25672	0.00112708	0.00483591
ENSSSCG00000028166:NA	28.2851	-1.85003	0.568595	-3.25368	0.0011392	0.00487655
ENSSSCG00000014176:RGMB	60.4532	-1.34195	0.412813	-3.25076	0.00115098	0.0049227
ENSSSCG00000061214:DYDC1	23.9465	-2.15686	0.663662	-3.24993	0.00115432	0.00492984
ENSSSCG00000057972:NA	5.87938	-6.01916	1.85279	-3.24871	0.00115931	0.004944
ENSSSCG00000000289:NFE2	5.87938	-6.01916	1.85279	-3.24871	0.00115931	0.004944
ENSSSCG00000031723:RAB39A	107.442	-1.06828	0.329063	-3.24643	0.00116861	0.00497934
ENSSSCG00000044736:NA	62.3982	-1.59229	0.490627	-3.24543	0.00117274	0.00499117
ENSSSCG00000024166:SLC2A6	138.327	-2.80787	0.866325	-3.24113	0.00119058	0.00506127
ENSSSCG00000035960:NA	15.0058	-2.93091	0.908151	-3.22734	0.00124946	0.00527872
ENSSSCG00000026914:PLAAT3	105.157	-1.01887	0.315886	-3.22542	0.00125786	0.00530596
ENSSSCG00000014853:GDPD5	63.5572	-1.31116	0.407103	-3.22069	0.00127881	0.00538355
ENSSSCG00000032821:FRAT1	35.8714	-1.74155	0.541276	-3.21748	0.00129321	0.00543568
ENSSSCG00000021911:NDRG4	14.6123	-2.68303	0.83713	-3.20503	0.0013505	0.00563388
ENSSSCG00000036015:TSSC4	74.7053	-1.19608	0.374885	-3.19053	0.00142012	0.00588933
ENSSSCG00000037572:EPSTI1	1461.02	-1.93174	0.606017	-3.18761	0.00143454	0.00593246
ENSSSCG00000008853:TLL1	10.2586	-4.29079	1.34638	-3.18692	0.00143799	0.00594172
ENSSSCG00000039761:NA	33.7654	-1.88085	0.590519	-3.18508	0.00144715	0.00597727
ENSSSCG00000061858:NA	98.4648	-4.37295	1.37765	-3.1742	0.0015025	0.00617884
ENSSSCG00000017886:FBXO39	80.7214	-1.37114	0.432359	-3.17131	0.00151753	0.00622852
ENSSSCG00000062382:NA	63.9306	-1.35439	0.427119	-3.17099	0.0015192	0.00623362
ENSSSCG00000011426:POC1A	56.8762	-1.25939	0.397218	-3.17052	0.00152164	0.00623842
ENSSSCG00000049797:INKA1	57.847	-1.30421	0.411506	-3.16936	0.00152777	0.00625834
ENSSSCG00000022490:GPR83	5.31858	-5.87616	1.86356	-3.15319	0.00161498	0.00656994
ENSSSCG00000039407:NA	29.9104	-1.90811	0.60672	-3.14497	0.00166105	0.00673508
ENSSSCG00000031858:KCNJ10	6.38971	-6.14499	1.95743	-3.13931	0.00169343	0.00684757
ENSSSCG00000038459:SURF2	60.9446	-1.20656	0.384507	-3.13793	0.00170146	0.00686872
ENSSSCG00000006788:ADORA3	23.9817	-1.96604	0.627237	-3.13445	0.00172177	0.00694119
ENSSSCG00000023994:ARMC9	55.7125	-1.25827	0.40164	-3.13284	0.00173123	0.00697172
ENSSSCG00000011307:NA	24.5694	-1.92239	0.614158	-3.13012	0.00174736	0.00702899
ENSSSCG00000015662:NA	725.772	-1.76671	0.564744	-3.12833	0.00175804	0.00706619
ENSSSCG00000011610:NUP210	70.1472	-1.16495	0.372635	-3.12625	0.00177049	0.00711133
ENSSSCG00000015396:SEMA3D	19.373	-2.2232	0.712129	-3.12191	0.00179685	0.00719665
ENSSSCG00000036693:ZNF658	61.8638	-1.21709	0.390096	-3.11997	0.00180867	0.00724206
ENSSSCG00000014565:NA	852.924	-2.86696	0.922412	-3.10812	0.00188283	0.00751046
ENSSSCG00000005610:SLC2A8	34.906	-1.59992	0.515239	-3.10521	0.00190145	0.00758061
ENSSSCG00000003177:NA	89.1608	-1.06602	0.343366	-3.10462	0.00190523	0.00759156
ENSSSCG00000010261:PPA1	853.866	-1.61631	0.520935	-3.10271	0.00191758	0.00762842
ENSSSCG00000057514:NA	65.4957	-1.23884	0.399475	-3.10116	0.00192764	0.00766225
ENSSSCG00000046199:NA	16.2062	-2.49357	0.805357	-3.09622	0.00196003	0.00778258
ENSSSCG00000009151:CYP2U1	39.5185	-1.48911	0.482382	-3.08699	0.00202198	0.00800701
ENSSSCG00000049674:NA	5.05656	-5.8036	1.88182	-3.08404	0.0020421	0.00807153
ENSSSCG00000008124:NEURL3	16.0317	-3.09104	1.00264	-3.08289	0.00205003	0.0080942
ENSSSCG00000002306:GALNT16	30.963	-2.02181	0.656244	-3.08089	0.00206385	0.00813134
ENSSSCG00000030108:ZNFX1	7828.35	-1.88889	0.614192	-3.0754	0.0021022	0.00826256
ENSSSCG00000011065:MASTL	24.5166	-2.20362	0.716709	-3.07464	0.00210759	0.00827935
ENSSSCG00000015383:NA	44.9404	-1.47306	0.479198	-3.074	0.00211208	0.00829478
ENSSSCG00000005211:CD274	2339.95	-2.02663	0.661358	-3.06434	0.00218149	0.00854007
ENSSSCG00000032969:NA	10.5494	-3.29823	1.07711	-3.06211	0.00219782	0.00859489
ENSSSCG00000009215:ABCG2	37.6504	-1.58746	0.518935	-3.05908	0.00222016	0.00867534
ENSSSCG00000015487:TNFSF18	89.591	-1.10443	0.361185	-3.05781	0.00222961	0.00870767
ENSSSCG00000044141:PHLDA1	72.439	-1.29841	0.425114	-3.05426	0.00225614	0.0087996
ENSSSCG00000002520:NA	54.7498	-1.24817	0.409935	-3.0448	0.00232838	0.00903834
ENSSSCG00000003407:CASZ1	29.437	-1.72065	0.565236	-3.04412	0.00233362	0.00905628
ENSSSCG00000002730:CALB2	5.00141	-5.78982	1.90254	-3.04321	0.00234071	0.00908141
ENSSSCG00000004469:LCA5	32.5132	-1.73376	0.570201	-3.04061	0.00236096	0.00914794
ENSSSCG00000005379:GALNT12	21.7651	-1.98191	0.652872	-3.03567	0.0024	0.00928213
ENSSSCG00000032436:NA	256.59	-3.24314	1.07399	-3.01971	0.00253014	0.00969054
ENSSSCG00000017338:PLCD3	52.1891	-1.2447	0.412199	-3.01966	0.00253057	0.00969054
ENSSSCG00000013332:KIF18A	15.367	-2.39035	0.792011	-3.01807	0.00254388	0.00973647
ENSSSCG00000029073:CACNB4	16.7338	-2.37079	0.786915	-3.01276	0.00258884	0.00988515
ENSSSCG00000062978:NA	42.0492	-1.44466	0.480748	-3.00503	0.00265551	0.0101165
ENSSSCG00000000973:SELENOO	75.3374	-1.10946	0.369324	-3.00402	0.00266438	0.0101424
ENSSSCG00000004262:KPNA5	51.7276	-1.31127	0.438026	-2.99358	0.00275727	0.010469
ENSSSCG00000009931:MVK	62.5175	-1.12295	0.377647	-2.97355	0.00294379	0.0110689
ENSSSCG00000026699:ZNF180	74.3852	-1.04556	0.353317	-2.95927	0.00308366	0.0115389
ENSSSCG00000006923:NA	222.436	-2.17166	0.735131	-2.95412	0.00313567	0.0117157
ENSSSCG00000053298:NA	9.90655	-3.64913	1.23569	-2.95312	0.00314576	0.0117444
ENSSSCG00000012594:IL13RA2	8.48275	-5.05917	1.71367	-2.95225	0.0031547	0.0117689
ENSSSCG00000012853:IRF7	195.401	-2.5064	0.849067	-2.95194	0.0031578	0.0117775
ENSSSCG00000005524:DAB2IP	15.1428	-2.56461	0.871232	-2.94366	0.00324355	0.0120607
ENSSSCG00000023379:UBE2L6	1491.96	-2.04373	0.697589	-2.9297	0.00339292	0.0125402
ENSSSCG00000002828:LPCAT2	35.8136	-1.56744	0.535233	-2.92853	0.00340573	0.0125749
ENSSSCG00000037413:KBTBD7	49.0551	-1.34221	0.458416	-2.92792	0.00341237	0.0125869
ENSSSCG00000003628:CLSPN	61.0602	-1.19132	0.406919	-2.92764	0.00341541	0.0125949
ENSSSCG00000032116:OGFOD3	76.4033	-1.02355	0.350105	-2.92356	0.00346056	0.0127423
ENSSSCG00000001456:NA	4259.84	-1.39068	0.47759	-2.91187	0.00359271	0.0131861
ENSSSCG00000015324:GNG11	897.87	-1.48947	0.512607	-2.90567	0.00366472	0.0133937
ENSSSCG00000017379:ETV4	8.31449	-4.01569	1.38421	-2.90106	0.00371897	0.0135617
ENSSSCG00000026945:LRRC2	20.834	-1.89498	0.654245	-2.89644	0.00377419	0.0137359
ENSSSCG00000008601:SDC1	34.0219	-1.88731	0.653077	-2.88987	0.00385403	0.0139576
ENSSSCG00000039947:KCNJ2	93.4569	-1.14238	0.395576	-2.88789	0.00387839	0.0140286
ENSSSCG00000054583:EEF1AKMT4	70.9514	-1.02896	0.356401	-2.88709	0.00388826	0.0140574
ENSSSCG00000023870:SNORD12	17.7138	-2.17951	0.759505	-2.86965	0.00410932	0.0147661
ENSSSCG00000016794:MYO10	62.7698	-1.0886	0.379366	-2.86951	0.00411104	0.0147687
ENSSSCG00000021871:FDXACB1	63.4964	-1.17895	0.411535	-2.86476	0.00417321	0.0149702
ENSSSCG00000011090:NEBL	42.4399	-1.33527	0.467497	-2.8562	0.0042874	0.015335
ENSSSCG00000036441:PMP2	4.30727	-5.57181	1.95121	-2.85557	0.00429598	0.0153583
ENSSSCG00000027421:NA	4.32565	-5.57717	1.95742	-2.84924	0.00438236	0.015633
ENSSSCG00000014326:KIF20A	16.4389	-2.18917	0.768635	-2.84812	0.00439782	0.0156805
ENSSSCG00000033168:TMEM161A	60.8077	-1.14928	0.403721	-2.84671	0.00441741	0.0157428
ENSSSCG00000032857:S100A12	202701	-1.38588	0.486984	-2.84585	0.00442935	0.0157815
ENSSSCG00000000148:NA	729.147	-1.70001	0.599198	-2.83714	0.00455199	0.016156
ENSSSCG00000031321:NR4A1	41.1969	-1.31017	0.46216	-2.83489	0.00458417	0.0162468
ENSSSCG00000008762:STIM2	72.606	-1.02277	0.362075	-2.82475	0.00473171	0.0166616
ENSSSCG00000040745:ZNF771	42.41	-1.30331	0.462011	-2.82095	0.00478822	0.016836
ENSSSCG00000003073:LYPD5	31.6676	-2.10464	0.747905	-2.81405	0.00489214	0.0171283
ENSSSCG00000038912:NA	2381.61	-2.15149	0.764591	-2.81391	0.00489432	0.0171319
ENSSSCG00000021588:DAPK2	11.0789	-2.71513	0.970695	-2.7971	0.00515637	0.0178858
ENSSSCG00000014987:MMP12	21.181	-1.92094	0.687343	-2.79473	0.00519424	0.0179886
ENSSSCG00000016002:CCDC141	11.4608	-3.03285	1.08748	-2.78887	0.00528923	0.0182743
ENSSSCG00000015232:ST3GAL4	72.5539	-1.01318	0.363301	-2.78882	0.0052901	0.0182743
ENSSSCG00000039514:ID3	7.82721	-3.92369	1.40728	-2.78813	0.0053013	0.0183087
ENSSSCG00000010007:NA	55.8953	-1.11864	0.401636	-2.7852	0.00534947	0.0184535
ENSSSCG00000011391:CDHR4	42.7478	-1.47449	0.530466	-2.77962	0.00544219	0.018712
ENSSSCG00000017472:IGFBP4	14.2571	-2.27248	0.818211	-2.77738	0.00547996	0.0188156
ENSSSCG00000037647:TFDP2	52.0803	-1.26111	0.454607	-2.77408	0.00553588	0.0189678
ENSSSCG00000006288:SELP	43.5726	-1.41951	0.51299	-2.76713	0.00565523	0.0193319
ENSSSCG00000008813:CORIN	22.0962	-1.79053	0.649266	-2.75777	0.00581967	0.0198342
ENSSSCG00000058289:NA	12.8015	-2.48429	0.900866	-2.75766	0.00582162	0.0198363
ENSSSCG00000032652:NA	731.498	-1.6823	0.611282	-2.75208	0.00592173	0.020117
ENSSSCG00000021434:NA	15.8297	-2.11567	0.768942	-2.75141	0.00593397	0.020149
ENSSSCG00000014876:MYO7A	22.3233	-1.728	0.628201	-2.75072	0.00594648	0.0201825
ENSSSCG00000034529:SMIM4	55.8124	-1.13244	0.411821	-2.74982	0.00596276	0.0202237
ENSSSCG00000010454:IFIT5	2616.46	-2.11947	0.771305	-2.7479	0.00599792	0.0203243
ENSSSCG00000006764:PTPN22	11.1524	-2.72494	0.996636	-2.73414	0.00625442	0.0210239
ENSSSCG00000007235:TPX2	78.7642	-1.03674	0.379193	-2.73407	0.00625571	0.0210239
ENSSSCG00000061525:NA	35.1115	-1.4321	0.524483	-2.73049	0.00632402	0.0212196
ENSSSCG00000011393:UBA7	547.917	-2.00987	0.737315	-2.72593	0.00641215	0.0214616
ENSSSCG00000039797:APCDD1	10.3529	-2.86557	1.05178	-2.72448	0.0064402	0.0215408
ENSSSCG00000042721:NA	9.03246	-3.05097	1.12217	-2.71882	0.00655151	0.0218438
ENSSSCG00000039103:ADIPOQ	9.58938	-3.60032	1.33034	-2.70632	0.00680324	0.0225963
ENSSSCG00000016030:ZSWIM2	48.8441	-1.32963	0.491735	-2.70396	0.0068519	0.0227416
ENSSSCG00000027157:SLC40A1	1463.17	-1.57468	0.582415	-2.7037	0.00685714	0.0227445
ENSSSCG00000028204:TREH	53.3096	-1.37122	0.507156	-2.70375	0.00685614	0.0227445
ENSSSCG00000061430:NA	4.11877	-5.50468	2.03693	-2.70245	0.00688313	0.0228205
ENSSSCG00000041594:NA	9.18263	-3.54988	1.31738	-2.69464	0.00704641	0.0232468
ENSSSCG00000006069:RGS22	21.5101	-1.96553	0.732013	-2.68511	0.00725069	0.0238499
ENSSSCG00000007508:ZBP1	2084.64	-1.53519	0.573163	-2.67846	0.0073962	0.0242705
ENSSSCG00000038726:RANGRF	27.1457	-1.57166	0.588076	-2.67254	0.00752788	0.0246642
ENSSSCG00000036383:LGALS3BP	1415.13	-1.74935	0.655389	-2.66918	0.00760361	0.0248737
ENSSSCG00000011876:DTX3L	890.403	-1.55551	0.582984	-2.66818	0.00762638	0.0249345
ENSSSCG00000047526:NA	3.76485	-5.37942	2.01917	-2.66417	0.00771778	0.0251801
ENSSSCG00000045836:NA	31.0683	-1.52406	0.573841	-2.65589	0.00790998	0.0257103
ENSSSCG00000024288:STUM	3.74647	-5.37323	2.03603	-2.63908	0.0083132	0.0268025
ENSSSCG00000025965:SPDL1	37.0237	-1.27449	0.484028	-2.63309	0.00846127	0.0272264
ENSSSCG00000001560:BNIP5	74.8482	-1.01681	0.386258	-2.63248	0.00847652	0.0272576
ENSSSCG00000007493:NA	51.8296	-1.07436	0.408863	-2.62767	0.00859708	0.0276091
ENSSSCG00000035189:NA	15.5041	-2.11628	0.805593	-2.62698	0.00861455	0.0276592
ENSSSCG00000016579:CCDC136	45.4726	-1.16387	0.443433	-2.62468	0.00867301	0.0278187
ENSSSCG00000042233:NA	52.1873	-1.20635	0.459753	-2.6239	0.00869287	0.0278624
ENSSSCG00000004952:SMAD3	53.0818	-1.43825	0.548805	-2.62069	0.00877529	0.0280666
ENSSSCG00000057606:STON1	22.3937	-1.64195	0.626539	-2.62067	0.00877569	0.0280666
ENSSSCG00000011806:MASP1	8.11229	-3.98824	1.52291	-2.61883	0.00882331	0.0281883
ENSSSCG00000001718:CYP39A1	42.072	-1.19037	0.454907	-2.61674	0.00887743	0.0283299
ENSSSCG00000057351:NA	33.5389	-1.80692	0.691575	-2.61276	0.00898145	0.0285821
ENSSSCG00000015937:KLHL23	6.85938	-3.69236	1.41442	-2.61052	0.00904048	0.0287452
ENSSSCG00000000759:WNT5B	30.0542	-1.49084	0.571143	-2.61028	0.0090467	0.0287525
ENSSSCG00000009883:RPH3A	8.65831	-3.41526	1.30985	-2.60737	0.00912409	0.0289673
ENSSSCG00000059736:NA	35.3361	-1.28028	0.49174	-2.60357	0.00922584	0.0292525
ENSSSCG00000001912:PML	2009.61	-1.56637	0.602018	-2.60186	0.009272	0.0293736
ENSSSCG00000022149:RMI2	27.0385	-1.63824	0.629895	-2.60082	0.00930013	0.0294437
ENSSSCG00000037146:SWSAP1	34.1002	-1.37422	0.530692	-2.58949	0.00961189	0.0302877
ENSSSCG00000017005:KCNMB1	3.55797	-5.29553	2.04878	-2.58473	0.00974567	0.0306438
ENSSSCG00000027476:NA	29.2648	-1.76122	0.681449	-2.58452	0.00975144	0.0306538
ENSSSCG00000009822:FAM216A	40.7382	-1.17756	0.459651	-2.56185	0.0104118	0.0324374
ENSSSCG00000007748:PSPH	47.6021	-1.32648	0.518554	-2.55804	0.0105263	0.0327286
ENSSSCG00000004143:TXLNB	12.8185	-2.24241	0.876836	-2.55739	0.010546	0.0327691
ENSSSCG00000010337:MAT1A	3.50283	-5.27592	2.06426	-2.55584	0.0105933	0.0328812
ENSSSCG00000034821:ARMCX4	34.9407	-1.28975	0.50495	-2.55421	0.010643	0.0330008
ENSSSCG00000062774:NA	30.7396	-2.09497	0.820542	-2.55316	0.0106751	0.0330788
ENSSSCG00000021436:DFFB	46.99	-1.10476	0.434723	-2.54129	0.0110444	0.0340366
ENSSSCG00000060622:NA	1393.94	-2.33756	0.921344	-2.53712	0.0111769	0.0343959
ENSSSCG00000006350:NA	55.2682	-3.58408	1.41292	-2.53665	0.0111918	0.0344347
ENSSSCG00000032538:GCM1	8.30155	-2.91384	1.14973	-2.53437	0.011265	0.0346237
ENSSSCG00000001499:DST	10.1478	-2.5518	1.00712	-2.53377	0.0112843	0.0346615
ENSSSCG00000032819:QPCTL	25.2364	-1.50248	0.594283	-2.52822	0.0114642	0.0351625
ENSSSCG00000007262:NA	3.48445	-5.26921	2.08952	-2.52174	0.0116777	0.0356915
ENSSSCG00000023785:TMEM156	355.331	-2.19373	0.873175	-2.51236	0.0119927	0.0365255
ENSSSCG00000054071:NA	16.0972	-1.8677	0.74524	-2.50617	0.0122046	0.0371018
ENSSSCG00000038610:INHBB	23.9879	-1.62277	0.648738	-2.50143	0.0123692	0.0375327
ENSSSCG00000001561:ETV7	302.045	-1.94256	0.776731	-2.50094	0.0123863	0.0375614
ENSSSCG00000003113:C5AR2	11.2141	-2.49966	0.999687	-2.50045	0.0124037	0.0376064
ENSSSCG00000054173:NA	6.9192	-3.71164	1.49024	-2.49063	0.0127516	0.0385185
ENSSSCG00000029860:EPB41L4A	8.10139	-2.85282	1.14585	-2.4897	0.012785	0.0385997
ENSSSCG00000047290:NA	8.02786	-2.84042	1.14281	-2.48547	0.012938	0.0390098
ENSSSCG00000032658:TRAF4	51.8534	-1.01276	0.410277	-2.46849	0.0135685	0.0407028
ENSSSCG00000027161:PIP5K1B	6.58569	-3.60034	1.4589	-2.46784	0.0135932	0.0407435
ENSSSCG00000039179:NA	775.064	-1.40126	0.567929	-2.46732	0.0136128	0.040794
ENSSSCG00000010214:CDK1	15.0204	-1.89945	0.771003	-2.46361	0.0137545	0.041152
ENSSSCG00000059098:NA	12.0271	-2.39324	0.973739	-2.45778	0.0139798	0.0417245
ENSSSCG00000040719:KIAA0040	3.33272	-5.1997	2.11618	-2.45711	0.0140059	0.0417854
ENSSSCG00000047189:NA	29.3133	-1.3357	0.544529	-2.45295	0.0141688	0.042152
ENSSSCG00000062451:NA	10.9538	-2.41758	0.986312	-2.45113	0.014241	0.0423414
ENSSSCG00000011456:CHDH	47.5646	-1.07383	0.439338	-2.4442	0.0145173	0.0430411
ENSSSCG00000015936:PHOSPHO2	45.2777	-1.05175	0.432244	-2.43323	0.0149648	0.0441283
ENSSSCG00000063342:NA	7.90902	-3.27122	1.34701	-2.4285	0.0151615	0.0445925
ENSSSCG00000052857:NA	41.3221	-1.18173	0.486859	-2.42725	0.0152136	0.04471
ENSSSCG00000017022:HMMR	29.1198	-1.31326	0.541123	-2.42691	0.0152281	0.0447437
ENSSSCG00000039476:NA	24.9357	-1.59744	0.659433	-2.42244	0.0154167	0.0452258
ENSSSCG00000002037:CDH24	32.7174	-1.26034	0.52093	-2.41941	0.0155456	0.0455133
ENSSSCG00000003909:PIK3R3	7.96601	-2.84979	1.18051	-2.41402	0.0157774	0.0460915
ENSSSCG00000055843:NA	17.8711	-1.85751	0.769854	-2.4128	0.0158303	0.0462185
ENSSSCG00000008648:RSAD2	5597.64	-2.57207	1.06754	-2.40935	0.0159811	0.0466127
ENSSSCG00000015598:PACC1	44.6315	-1.10085	0.458889	-2.39893	0.0164429	0.0477644
ENSSSCG00000053885:NA	46.082	-1.06219	0.444538	-2.38943	0.0168747	0.0487848
ENSSSCG00000033051:POLE	9.97074	-2.51068	1.0515	-2.38772	0.0169535	0.0489549
ENSSSCG00000051992:NA	31.1394	-1.34955	0.567036	-2.38	0.0173125	0.0498452
ENSSSCG00000004705:MAP1A	10.9859	-2.41564	1.0152	-2.37948	0.0173371	0.0498967
